# Supplementary material for: N-(4-Chloro­benzo­yl)-N′-(3-fluoro­phen­yl)thio­urea
Source: Acta Crystallogr Sect E Struct Rep Online. 2010 Aug 11;66(Pt 9):o2241. doi: 10.1107/S1600536810030965 (PMC3007896; doi:10.1107/S1600536810030965)
Supplement: Supplementary file 2 [file e-66-o2241-Isup2.hkl]

# 
# h,k,l, Fc-squared, Fo-squared, sigma(Fo-squared) and status flag 
# 
data_I
_shelx_title ' cb3fa in P2(1)/c' 
_shelx_refln_list_code          4 
_shelx_F_calc_maximum      193.30 
_exptl_crystal_F_000       632.00 
_reflns_d_resolution_high  0.8074 
 
loop_ 
 _symmetry_equiv_pos_as_xyz 
 'x, y, z' 
 '-x, y+1/2, -z+1/2' 
 '-x, -y, -z' 
 'x, -y-1/2, z-1/2' 
 
_cell_length_a     8.5778 
_cell_length_b    11.7584 
_cell_length_c    13.4069 
_cell_angle_alpha  90.000 
_cell_angle_beta   92.448 
_cell_angle_gamma  90.000 
 
_shelx_F_squared_multiplier     1.000 
 
loop_ 
 _refln_index_h 
 _refln_index_k 
 _refln_index_l 
 _refln_F_squared_calc 
 _refln_F_squared_meas 
 _refln_F_squared_sigma 
 _refln_observed_status 
   1   0   0     1570.02     1579.42      4.97 o 
   2   0   0     2600.26     2556.52      6.92 o 
   3   0   0       25.52       24.80      1.40 o 
   4   0   0      223.11      228.88      2.52 o 
   5   0   0      142.43      143.63      3.50 o 
   6   0   0        5.74        7.33      2.05 o 
   7   0   0      483.10      477.37      5.92 o 
   8   0   0     2564.87     2528.64     10.72 o 
   9   0   0      279.89      266.77      2.67 o 
  10   0   0       19.28       22.66      1.19 o 
   1   1   0      430.30      433.91      3.45 o 
   2   1   0     2004.94     2163.99     10.45 o 
   3   1   0     3646.33     3751.48     18.67 o 
   4   1   0     1641.45     1665.90      8.73 o 
   5   1   0     1307.73     1304.81     14.08 o 
   6   1   0      327.63      307.63      4.66 o 
   7   1   0        2.75        4.26      0.43 o 
   8   1   0       51.47       50.44      0.96 o 
   9   1   0        0.85        1.36      0.54 o 
  10   1   0       88.44       91.73      1.34 o 
   0   2   0    37366.39    25839.49    137.79 o 
   1   2   0      227.98      237.79      1.57 o 
   2   2   0       87.22       97.24      1.19 o 
   3   2   0     4328.82     4451.55     16.82 o 
   4   2   0       98.98       81.22      1.27 o 
   5   2   0      845.62      850.27      8.71 o 
   6   2   0      174.44      157.26      3.01 o 
   7   2   0      182.21      178.49      1.52 o 
   8   2   0      920.91      874.63      4.02 o 
   9   2   0       27.33       28.10      0.84 o 
  10   2   0       47.15       41.83      0.89 o 
   1   3   0     1333.02     1472.02      9.78 o 
   2   3   0      307.97      273.55      1.85 o 
   3   3   0      108.63      107.08      0.98 o 
   4   3   0       96.60       89.84      1.27 o 
   5   3   0      132.10      143.48      2.59 o 
   6   3   0       88.70       94.11      1.94 o 
   7   3   0      170.69      163.34      1.16 o 
   8   3   0      648.02      627.57      3.59 o 
   9   3   0       21.05       19.03      0.75 o 
  10   3   0        0.88        1.15      0.48 o 
   0   4   0      276.57      325.11      2.38 o 
   1   4   0      355.98      396.92      2.35 o 
   2   4   0     5825.63     5996.86     24.75 o 
   3   4   0      562.74      668.82      5.32 o 
   4   4   0     1401.23     1575.21     13.81 o 
   5   4   0      638.46      687.98      7.89 o 
   6   4   0       16.34       14.42      1.06 o 
   7   4   0      153.65      136.71      1.15 o 
   8   4   0      165.17      161.25      1.34 o 
   9   4   0      298.70      311.13      2.24 o 
  10   4   0      499.97      516.30      4.25 o 
   1   5   0     1752.42     2029.53     11.14 o 
   2   5   0      112.49       86.03      1.07 o 
   3   5   0     2038.93     2163.67     10.85 o 
   4   5   0     1455.01     1513.54      8.69 o 
   5   5   0       20.61       30.06      1.26 o 
   6   5   0      289.36      277.93      2.33 o 
   7   5   0       89.77       83.42      1.09 o 
   8   5   0       12.53       11.96      0.63 o 
   9   5   0        0.66        1.24      0.67 o 
   0   6   0      891.46      867.68      9.39 o 
   1   6   0      289.69      343.99      2.97 o 
   2   6   0       11.48       10.02      0.69 o 
   3   6   0     1074.90     1280.60      8.94 o 
   4   6   0       15.70       23.22      1.06 o 
   5   6   0       61.58       77.77      2.29 o 
   6   6   0       11.45       10.21      0.57 o 
   7   6   0        0.43        1.51      0.55 o 
   8   6   0       23.25       21.71      0.73 o 
   9   6   0       11.15       10.54      0.80 o 
   1   7   0      309.71      257.92      2.09 o 
   2   7   0      750.69      793.99      7.13 o 
   3   7   0        1.76        4.57      0.90 o 
   4   7   0      316.25      287.90      5.30 o 
   5   7   0      346.05      327.53      3.05 o 
   6   7   0       68.74       59.32      0.99 o 
   7   7   0        0.31        1.05      0.52 o 
   8   7   0       84.77       83.85      1.14 o 
   9   7   0       52.33       53.77      0.99 o 
   0   8   0       55.17       60.25      1.71 o 
   1   8   0      795.78      766.78      5.20 o 
   2   8   0      490.34      496.51      4.76 o 
   3   8   0        5.05        3.32      1.00 o 
   4   8   0        1.47        4.19      0.58 o 
   5   8   0       87.55       84.42      1.12 o 
   6   8   0       56.06       51.34      0.97 o 
   7   8   0      164.58      162.38      1.48 o 
   8   8   0       55.76       52.62      0.89 o 
   1   9   0     1285.57     1272.51     16.81 o 
   2   9   0        9.57        9.98      1.07 o 
   3   9   0      948.09      959.62      6.84 o 
   4   9   0      282.46      268.28      2.35 o 
   5   9   0       98.57      100.29      1.40 o 
   6   9   0      340.86      335.77      2.76 o 
   7   9   0       21.97       23.43      0.66 o 
   8   9   0      134.82      137.25      1.96 o 
   0  10   0      738.02      740.73      8.28 o 
   1  10   0      931.15      891.82      3.45 o 
   2  10   0      378.26      369.65      3.13 o 
   3  10   0      941.76      905.54      5.58 o 
   4  10   0       33.46       36.24      1.00 o 
   5  10   0      483.24      470.76      2.58 o 
   6  10   0      321.36      320.43      2.50 o 
   7  10   0      111.96      107.89      1.03 o 
   1  11   0       21.69       20.22      0.75 o 
   2  11   0      163.21      167.45      1.98 o 
   3  11   0      209.82      207.15      2.17 o 
   4  11   0        3.66        4.67      0.65 o 
   5  11   0        4.21        6.74      0.66 o 
   6  11   0      204.49      236.02      2.19 o 
   0  12   0       98.64       95.14      1.58 o 
   1  12   0       39.21       36.55      0.81 o 
   2  12   0      648.96      678.91      3.06 o 
   3  12   0      148.70      142.54      1.48 o 
   4  12   0       75.27       74.54      1.13 o 
   5  12   0       95.15       94.15      1.15 o 
   6  12   0       79.40       74.16      1.94 o 
   1  13   0      270.39      278.27      1.97 o 
   2  13   0        1.20        1.15      0.49 o 
   3  13   0        8.51        9.92      0.53 o 
   4  13   0       52.52       46.33      0.89 o 
   0  14   0       64.46       59.23      1.37 o 
   1  14   0       41.74       47.00      0.83 o 
   2  14   0      113.53      103.13      1.09 o 
 -10   1   1        0.01        0.69      0.59 o 
  -9   1   1      182.61      187.21      2.27 o 
  -8   1   1        0.49        1.43      0.49 o 
  -7   1   1      376.32      360.26      2.87 o 
  -6   1   1      465.38      461.28      4.45 o 
  -5   1   1      525.03      558.17      3.85 o 
  -4   1   1      523.26      491.70      4.81 o 
  -3   1   1     1562.94     1691.18      8.72 o 
  -2   1   1     5630.55     5643.42     44.52 o 
  -1   1   1      291.53      280.52      1.63 o 
   0   1   1      136.95      144.12      1.31 o 
   1   1   1     1224.80     1263.02     10.13 o 
   2   1   1        3.87        6.17      0.37 o 
   3   1   1     2869.09     3026.41     17.39 o 
   4   1   1     1602.32     1678.44      8.76 o 
   5   1   1     1152.07     1199.36      8.44 o 
   6   1   1       62.34       75.39      2.95 o 
   7   1   1      413.66      398.52      2.53 o 
   8   1   1       12.52       15.57      1.32 o 
   9   1   1        0.41        0.50      0.52 o 
  10   1   1       58.43       60.85      1.26 o 
 -10   2   1       69.00       65.30      1.17 o 
  -9   2   1        6.91        6.53      0.80 o 
  -8   2   1       12.56       13.09      0.63 o 
  -7   2   1      253.06      244.22      2.62 o 
  -6   2   1      219.13      206.04      2.88 o 
  -5   2   1       11.50        9.88      0.81 o 
  -4   2   1       12.91       10.38      0.68 o 
  -3   2   1     1362.73     1472.19      9.63 o 
  -2   2   1       63.12       70.66      0.92 o 
  -1   2   1     3285.31     3488.54     14.75 o 
   0   2   1      565.25      569.08      2.68 o 
   1   2   1      581.65      561.85      7.33 o 
   2   2   1     4814.91     4881.24     24.49 o 
   3   2   1      358.61      386.80      1.95 o 
   4   2   1        4.25        2.32      0.61 o 
   5   2   1     1086.49     1190.81      7.58 o 
   6   2   1       30.45       41.33      1.71 o 
   7   2   1       68.20       65.99      0.89 o 
   8   2   1       30.02       29.28      0.74 o 
   9   2   1       60.74       64.24      0.98 o 
  10   2   1        3.63        3.78      0.59 o 
 -10   3   1      187.43      203.80      1.63 o 
  -9   3   1      146.58      152.01      1.77 o 
  -8   3   1       12.49       12.17      0.64 o 
  -7   3   1        0.66        1.68      0.46 o 
  -6   3   1        0.85        1.26      0.97 o 
  -5   3   1      190.43      187.34      2.72 o 
  -4   3   1     1180.08     1284.72     12.02 o 
  -3   3   1     3690.03     3851.84     13.64 o 
  -2   3   1     4137.22     4162.02     21.91 o 
  -1   3   1      926.37      928.14      4.93 o 
   0   3   1     9013.09     8817.35     60.68 o 
   1   3   1       65.68       54.51      0.71 o 
   2   3   1      888.61      978.07      6.24 o 
   3   3   1      244.87      251.54      2.07 o 
   4   3   1       53.82       61.68      1.22 o 
   5   3   1        0.18        2.09      0.76 o 
   6   3   1        8.45        4.87      1.12 o 
   7   3   1       79.32       68.50      0.83 o 
   8   3   1      554.89      556.05      2.37 o 
   9   3   1      414.29      425.30      2.37 o 
  10   3   1       80.92       78.09      1.07 o 
 -10   4   1      121.20      119.71      1.66 o 
  -9   4   1        2.82        3.98      0.72 o 
  -8   4   1       51.63       50.36      0.99 o 
  -7   4   1     1014.07      985.07      5.69 o 
  -6   4   1      559.38      546.86      9.40 o 
  -5   4   1      451.35      418.38      6.72 o 
  -4   4   1     1083.60     1074.04     10.14 o 
  -3   4   1      117.33      128.38      1.81 o 
  -2   4   1       12.22       11.85      0.43 o 
  -1   4   1      295.31      337.70      2.34 o 
   0   4   1      916.66      923.41      6.23 o 
   1   4   1     1035.76     1119.72      5.16 o 
   2   4   1     1429.27     1460.76      5.64 o 
   3   4   1       93.39      113.24      1.33 o 
   4   4   1     4378.20     4518.84     30.99 o 
   5   4   1     1284.45     1365.58     13.98 o 
   6   4   1      678.82      698.88     11.61 o 
   7   4   1       20.77       18.71      0.54 o 
   8   4   1        2.71        3.34      0.51 o 
   9   4   1       85.48       76.57      1.14 o 
  10   4   1        8.30        9.65      0.74 o 
  -9   5   1       26.48       25.73      0.86 o 
  -8   5   1      485.40      488.52      2.29 o 
  -7   5   1      795.34      807.23      5.33 o 
  -6   5   1      538.97      541.30      4.98 o 
  -5   5   1      515.52      504.06      5.17 o 
  -4   5   1       16.61        9.74      0.97 o 
  -3   5   1     1740.31     1842.49     11.38 o 
  -2   5   1     2377.45     2751.98     15.74 o 
  -1   5   1      469.90      530.52      4.96 o 
   0   5   1      317.30      311.64      2.10 o 
   1   5   1     2599.43     2769.10     14.70 o 
   2   5   1      443.17      485.32      4.37 o 
   3   5   1      969.66      900.19      5.01 o 
   4   5   1      168.37      206.24      3.52 o 
   5   5   1      557.12      577.99      7.04 o 
   6   5   1      104.04       90.99      1.07 o 
   7   5   1      175.98      173.71      1.41 o 
   8   5   1       29.23       25.07      0.75 o 
   9   5   1       26.13       27.31      0.88 o 
  -9   6   1       95.66       96.92      1.34 o 
  -8   6   1      188.97      189.64      1.58 o 
  -7   6   1       19.71       20.02      0.72 o 
  -6   6   1      431.65      432.40      2.64 o 
  -5   6   1       99.05       96.46      2.19 o 
  -4   6   1      222.43      205.34      2.81 o 
  -3   6   1      835.85      873.44      4.22 o 
  -2   6   1        6.31        5.07      0.61 o 
  -1   6   1     2849.93     2805.13     15.62 o 
   0   6   1      483.39      542.96      2.54 o 
   1   6   1     3094.17     3226.90     21.87 o 
   2   6   1      104.76      103.95      1.47 o 
   3   6   1      300.20      264.57      3.94 o 
   4   6   1      375.77      427.38      3.93 o 
   5   6   1        8.64       10.23      1.15 o 
   6   6   1       61.63       58.47      1.00 o 
   7   6   1      356.17      352.04      2.10 o 
   8   6   1      493.47      494.22      3.41 o 
   9   6   1      295.00      299.73      2.51 o 
  -9   7   1      153.54      160.01      1.79 o 
  -8   7   1      361.74      362.40      2.99 o 
  -7   7   1       11.16       18.53      2.25 o 
  -6   7   1      320.66      308.28      2.09 o 
  -5   7   1      219.13      213.24      2.15 o 
  -4   7   1       52.49       54.08      1.99 o 
  -3   7   1        2.32        5.34      0.72 o 
  -2   7   1     1746.01     1886.11     10.37 o 
  -1   7   1      277.05      314.83      3.20 o 
   0   7   1     2170.79     2228.99      8.83 o 
   1   7   1      111.64      109.62      1.87 o 
   2   7   1      920.21      899.87     11.24 o 
   3   7   1      561.43      573.71      6.14 o 
   4   7   1      153.16      155.60      2.68 o 
   5   7   1       18.05       20.73      0.67 o 
   6   7   1      291.31      278.82      1.98 o 
   7   7   1        4.06        6.54      0.62 o 
   8   7   1       41.79       41.94      0.99 o 
   9   7   1       18.07       19.83      0.79 o 
  -8   8   1       26.43       26.34      0.66 o 
  -7   8   1       56.90       53.11      0.87 o 
  -6   8   1      359.59      356.61      3.25 o 
  -5   8   1      518.94      505.03      3.15 o 
  -4   8   1      678.80      637.74      4.58 o 
  -3   8   1      695.00      682.14      9.29 o 
  -2   8   1       29.60       28.93      1.08 o 
  -1   8   1      296.01      277.16      2.43 o 
   0   8   1      937.94      909.91     11.28 o 
   1   8   1      444.28      460.85      4.41 o 
   2   8   1     3045.47     3023.93     28.05 o 
   3   8   1        8.44       10.75      1.09 o 
   4   8   1      818.00      834.65      5.06 o 
   5   8   1       24.50       27.27      0.77 o 
   6   8   1      544.98      558.10      5.83 o 
   7   8   1        0.31        0.86      0.63 o 
   8   8   1       11.89       11.95      0.65 o 
  -8   9   1      124.03      118.68      1.19 o 
  -7   9   1       38.62       35.24      0.72 o 
  -6   9   1       72.65       74.26      1.16 o 
  -5   9   1        3.31        2.56      0.64 o 
  -4   9   1       21.39       20.86      0.71 o 
  -3   9   1       74.08       72.19      1.36 o 
  -2   9   1       59.84       78.73      7.22 o 
  -1   9   1      535.20      540.45      6.50 o 
   0   9   1     2183.82     2120.39     19.58 o 
   1   9   1       33.14       30.07      1.35 o 
   2   9   1     1206.24     1143.78     13.95 o 
   3   9   1        1.12        2.48      0.52 o 
   4   9   1       22.54       19.83      0.79 o 
   5   9   1        2.27        3.81      0.65 o 
   6   9   1      107.47      102.26      1.42 o 
   7   9   1      151.30      138.06      1.41 o 
   8   9   1       54.50       51.48      1.05 o 
  -7  10   1       43.02       40.84      0.78 o 
  -6  10   1        2.01        2.97      0.59 o 
  -5  10   1        3.14        4.89      0.65 o 
  -4  10   1      200.73      209.62      1.75 o 
  -3  10   1      198.40      181.39      1.83 o 
  -2  10   1        3.22        5.79      0.70 o 
  -1  10   1      374.09      347.61      2.27 o 
   0  10   1       51.61       45.54      0.82 o 
   1  10   1      396.58      392.26      2.02 o 
   2  10   1      248.97      250.40      1.80 o 
   3  10   1     1007.78     1021.96      5.40 o 
   4  10   1      723.12      676.07      4.55 o 
   5  10   1       18.52       19.77      0.77 o 
   6  10   1       16.20       15.71      0.73 o 
   7  10   1        0.49        1.07      0.45 o 
  -6  11   1      196.45      210.48      2.28 o 
  -5  11   1        3.14        4.73      0.64 o 
  -4  11   1       31.22       27.82      0.84 o 
  -3  11   1      177.26      187.08      1.89 o 
  -2  11   1      574.42      530.66      3.90 o 
  -1  11   1     1142.37     1137.66      6.26 o 
   0  11   1      144.90      148.47      1.47 o 
   1  11   1        2.76        4.68      0.56 o 
   2  11   1       44.73       44.22      1.00 o 
   3  11   1       12.18       10.10      0.68 o 
   4  11   1       60.48       56.40      1.14 o 
   5  11   1      119.58      114.54      1.38 o 
   6  11   1      158.79      172.91      2.27 o 
  -6  12   1       24.04       26.70      1.01 o 
  -5  12   1      246.47      230.37      3.43 o 
  -4  12   1       96.35       98.87      1.25 o 
  -3  12   1      256.52      259.43      1.92 o 
  -2  12   1       37.54       32.45      0.93 o 
  -1  12   1      124.39      127.68      1.28 o 
   0  12   1      150.78      143.36      1.59 o 
   1  12   1      199.67      197.86      1.64 o 
   2  12   1      236.75      240.04      1.83 o 
   3  12   1       39.35       37.92      0.92 o 
   4  12   1       47.84       63.92      1.08 o 
   5  12   1       77.24       87.53      1.17 o 
  -4  13   1      649.33      634.06      7.56 o 
  -3  13   1        9.42        5.60      0.58 o 
  -2  13   1      151.24      183.11      1.50 o 
  -1  13   1        0.26        0.88      0.47 o 
   0  13   1      212.02      227.35      2.17 o 
   1  13   1      181.65      182.65      1.93 o 
   2  13   1       60.96       57.48      1.06 o 
   3  13   1      135.03      140.71      1.49 o 
   4  13   1        3.27        7.25      0.48 o 
  -2  14   1       39.15       55.29      0.94 o 
  -1  14   1       19.44       16.89      0.57 o 
   0  14   1       31.30       35.23      0.73 o 
   1  14   1        5.74        6.32      0.46 o 
   2  14   1       68.82       72.39      1.03 o 
 -10   0   2      457.48      489.66      7.91 o 
  -9   0   2      200.85      209.27      3.60 o 
  -8   0   2       35.10       32.66      1.19 o 
  -7   0   2      383.42      355.28      4.34 o 
  -6   0   2       45.74       62.96      2.99 o 
  -5   0   2     1594.04     1752.84     10.84 o 
  -4   0   2      666.52      651.15      5.46 o 
  -3   0   2     9386.76     9113.69     79.84 o 
  -2   0   2     6588.88     6293.96     49.88 o 
  -1   0   2     1317.27     1373.27     10.45 o 
   0   0   2       95.58      110.56      1.67 o 
   1   0   2     1942.20     2065.87     15.01 o 
   2   0   2    10962.20    10566.09     75.93 o 
   3   0   2     3393.75     3477.42     15.84 o 
   4   0   2      389.22      474.86      5.54 o 
   5   0   2      727.24      765.28      7.48 o 
   6   0   2      594.76      595.94      7.79 o 
   7   0   2      285.34      247.89      2.63 o 
   8   0   2      788.55      780.41      4.31 o 
   9   0   2       20.20       23.69      1.06 o 
  10   0   2       72.21       71.21      2.56 o 
 -10   1   2        6.27        6.74      0.68 o 
  -9   1   2      849.32      865.32      5.11 o 
  -8   1   2       53.48       49.03      0.95 o 
  -7   1   2      649.27      604.69      3.81 o 
  -6   1   2     5083.15     5194.37     64.00 o 
  -5   1   2      668.10      701.69      3.84 o 
  -4   1   2      557.51      566.32      3.87 o 
  -3   1   2       78.47       99.03      0.87 o 
  -2   1   2      120.75      134.36      0.82 o 
  -1   1   2      120.18      162.30      6.26 o 
   0   1   2      142.90      161.71      2.05 o 
   1   1   2      218.69      237.50      1.10 o 
   3   1   2     2324.29     2456.44     13.47 o 
   4   1   2     1274.61     1247.51      8.70 o 
   5   1   2      667.55      674.27      4.35 o 
   6   1   2      286.50      296.03      3.99 o 
   7   1   2       36.37       32.66      0.65 o 
   8   1   2        0.67        1.96      0.52 o 
   9   1   2        4.14        4.49      0.56 o 
  10   1   2      468.75      461.91      9.11 o 
 -10   2   2      198.36      197.46      1.50 o 
  -9   2   2        1.57        1.44      0.80 o 
  -8   2   2      519.61      493.55      2.78 o 
  -7   2   2      207.44      195.64      1.41 o 
  -6   2   2     2297.78     2288.10     29.22 o 
  -5   2   2       17.17       14.42      0.97 o 
  -4   2   2     1447.75     1495.87     17.04 o 
  -3   2   2     1292.62     1302.99     10.68 o 
  -2   2   2       21.97       18.47      0.46 o 
  -1   2   2     1208.13     1243.47      7.47 o 
   0   2   2        0.71        6.23      0.49 o 
   1   2   2     4538.63     4805.60     27.69 o 
   2   2   2       69.00       68.59      0.68 o 
   3   2   2      205.09      188.28      1.64 o 
   4   2   2      641.21      753.61      5.14 o 
   5   2   2     2340.10     2397.69      8.28 o 
   6   2   2       10.67       15.61      1.30 o 
   7   2   2      227.24      219.16      1.73 o 
   8   2   2        1.91        4.42      0.65 o 
   9   2   2        2.22        2.99      0.50 o 
  10   2   2      115.36      116.48      1.95 o 
 -10   3   2       25.06       28.27      0.71 o 
  -9   3   2      260.12      264.44      3.35 o 
  -8   3   2      117.99      110.68      1.43 o 
  -7   3   2       89.47       83.73      0.97 o 
  -6   3   2      107.47      110.51      2.22 o 
  -5   3   2        2.48        4.61      0.85 o 
  -4   3   2      183.04      161.19      1.75 o 
  -3   3   2      163.89      150.27      1.46 o 
  -2   3   2       66.72       77.82      0.78 o 
  -1   3   2     3407.75     3490.86     16.14 o 
   0   3   2      335.87      377.86      2.23 o 
   1   3   2     2097.48     2236.14     14.34 o 
   2   3   2     2299.34     2547.34     13.16 o 
   3   3   2      486.70      556.72      4.76 o 
   4   3   2     2086.50     2180.06      9.64 o 
   5   3   2     1300.55     1435.62     11.51 o 
   6   3   2        8.97       14.03      1.39 o 
   7   3   2       44.42       40.21      0.72 o 
   8   3   2       58.75       56.48      0.88 o 
   9   3   2       80.49       81.85      1.00 o 
  10   3   2      293.01      282.53      3.01 o 
 -10   4   2       17.48       17.78      0.70 o 
  -9   4   2      684.37      713.96      4.99 o 
  -8   4   2      107.74      105.23      1.21 o 
  -7   4   2      146.66      149.34      1.43 o 
  -6   4   2      115.13      120.19      2.37 o 
  -5   4   2      339.63      324.35      3.98 o 
  -4   4   2      436.87      395.44      5.96 o 
  -3   4   2      402.54      490.20      2.61 o 
  -2   4   2     6442.06     6834.57     45.86 o 
  -1   4   2     2068.71     2244.64      5.64 o 
   0   4   2     2410.41     2416.55     11.97 o 
   1   4   2     1213.67     1336.56      6.73 o 
   2   4   2        9.64        5.71      0.44 o 
   3   4   2      246.57      285.29      2.21 o 
   4   4   2      154.75      181.40      1.97 o 
   5   4   2      633.70      645.20      7.02 o 
   6   4   2      147.08      128.16      2.89 o 
   7   4   2        3.28        4.81      0.45 o 
   8   4   2       68.28       69.94      0.95 o 
   9   4   2       65.47       65.94      1.05 o 
  10   4   2        0.35        1.09      1.10 o 
  -9   5   2      172.02      165.64      1.81 o 
  -8   5   2     1097.48     1126.97      7.89 o 
  -7   5   2      554.02      545.92      3.80 o 
  -6   5   2       24.10       23.83      0.62 o 
  -5   5   2      418.22      419.86      3.95 o 
  -4   5   2       20.21       16.14      0.93 o 
  -3   5   2     3955.45     4298.67     20.75 o 
  -2   5   2      347.34      466.92      3.63 o 
  -1   5   2      861.18     1017.98      8.41 o 
   0   5   2     3262.66     3434.76     21.98 o 
   1   5   2       11.35       15.87      0.52 o 
   2   5   2      101.46      116.19      1.39 o 
   3   5   2      635.68      686.08      4.34 o 
   4   5   2     1279.35     1338.91     11.85 o 
   5   5   2       56.36       75.45      1.71 o 
   6   5   2      755.49      759.74      4.58 o 
   7   5   2      147.31      145.18      1.31 o 
   8   5   2       12.45       10.78      0.64 o 
   9   5   2       55.67       52.29      0.90 o 
  -9   6   2      110.40      106.14      1.29 o 
  -8   6   2      396.73      399.01      3.84 o 
  -7   6   2        0.42       12.62      3.61 o 
  -6   6   2      120.47      117.63      1.22 o 
  -5   6   2      250.38      244.05      3.30 o 
  -4   6   2        5.35       11.61      0.96 o 
  -3   6   2     1004.19     1138.04      9.43 o 
  -2   6   2       12.42       34.83      1.62 o 
  -1   6   2      360.27      446.68      2.76 o 
   0   6   2      697.76      762.46      5.89 o 
   1   6   2      279.63      354.88      3.23 o 
   2   6   2      278.11      282.28      3.26 o 
   3   6   2      219.40      195.16      2.15 o 
   4   6   2      100.32      106.36      1.76 o 
   5   6   2       73.63       71.08      1.84 o 
   6   6   2       60.71       55.86      1.12 o 
   7   6   2       12.10       14.34      0.61 o 
   8   6   2        7.02        9.46      0.61 o 
   9   6   2        6.46        6.56      0.72 o 
  -9   7   2       12.53       10.46      0.53 o 
  -8   7   2       72.74       75.66      1.03 o 
  -7   7   2      270.53      264.52      1.84 o 
  -6   7   2      203.72      201.02      1.75 o 
  -5   7   2      200.84      193.39      1.59 o 
  -4   7   2       46.43       41.94      1.55 o 
  -3   7   2       93.83       62.26      1.41 o 
  -2   7   2        0.28        2.68      0.75 o 
  -1   7   2     2078.44     2293.59     11.17 o 
   0   7   2      157.53      151.13      1.76 o 
   1   7   2       16.06       17.92      1.00 o 
   2   7   2      748.74      732.69     11.70 o 
   3   7   2        3.09        2.62      0.82 o 
   4   7   2     2238.28     2212.66     23.74 o 
   5   7   2      157.18      170.03      1.77 o 
   6   7   2      152.85      143.83      1.64 o 
   7   7   2        0.29        0.55      0.59 o 
   8   7   2        0.74        1.33      0.57 o 
   9   7   2        0.24        0.64      0.59 o 
  -8   8   2      218.08      217.63      2.18 o 
  -7   8   2        6.08        5.43      0.54 o 
  -6   8   2       49.41       50.34      1.07 o 
  -5   8   2      127.12      120.35      1.41 o 
  -4   8   2      171.76      170.93      1.58 o 
  -3   8   2       38.38       34.66      1.26 o 
  -2   8   2       11.76        8.22      0.78 o 
  -1   8   2       23.35       22.87      1.05 o 
   0   8   2      325.76      334.37      2.92 o 
   1   8   2        2.59        5.42      0.82 o 
   2   8   2       97.41       92.54      2.21 o 
   3   8   2      363.41      360.50      7.50 o 
   4   8   2        7.45        8.58      0.63 o 
   5   8   2      227.78      227.50      1.70 o 
   6   8   2       24.13       23.50      0.85 o 
   7   8   2        2.21        5.24      0.63 o 
   8   8   2        5.70        6.06      0.62 o 
  -8   9   2       14.43       14.65      0.70 o 
  -7   9   2      112.48      104.19      1.15 o 
  -6   9   2       85.49       78.68      1.29 o 
  -5   9   2      577.86      553.84      2.97 o 
  -4   9   2      261.77      252.78      2.04 o 
  -3   9   2     1217.54     1170.89      7.57 o 
  -2   9   2      195.58      206.16      3.54 o 
  -1   9   2     2090.91     2016.80     10.82 o 
   0   9   2        6.41       10.75      1.15 o 
   1   9   2     1759.50     1687.43     12.98 o 
   2   9   2     1353.19     1336.09      6.89 o 
   3   9   2      325.64      320.35      2.16 o 
   4   9   2       60.38       61.53      1.15 o 
   5   9   2       63.17       53.74      1.22 o 
   6   9   2       94.11       95.79      1.34 o 
   7   9   2      338.01      345.24      4.40 o 
   8   9   2      134.59      124.35      3.53 o 
  -7  10   2       64.40       59.73      1.02 o 
  -6  10   2       25.24       25.97      0.83 o 
  -5  10   2      184.05      183.00      1.96 o 
  -4  10   2      276.95      247.76      1.97 o 
  -3  10   2        9.71       13.60      0.76 o 
  -2  10   2      390.20      357.39      2.38 o 
  -1  10   2        7.49        6.37      0.52 o 
   0  10   2       74.60       77.76      1.05 o 
   1  10   2       66.71       60.65      0.91 o 
   2  10   2        0.15        1.97      0.51 o 
   3  10   2      805.67      791.87      3.66 o 
   4  10   2       31.88       28.68      1.04 o 
   5  10   2      234.31      225.93      2.35 o 
   6  10   2       27.41       21.60      0.86 o 
   7  10   2       61.18       56.59      1.31 o 
  -6  11   2       23.45       25.69      0.69 o 
  -5  11   2      186.51      202.54      1.91 o 
  -4  11   2      662.95      651.26      3.35 o 
  -3  11   2        0.71        1.72      0.62 o 
  -2  11   2       53.64       44.42      0.85 o 
  -1  11   2      189.84      183.45      1.69 o 
   0  11   2     1014.23     1012.49      5.92 o 
   1  11   2      274.49      266.94      2.19 o 
   2  11   2        9.06        8.34      0.60 o 
   3  11   2      115.87      111.97      1.37 o 
   4  11   2      726.18      764.41      4.95 o 
   5  11   2      143.61      133.59      1.59 o 
   6  11   2       67.54       78.07      1.02 o 
  -5  12   2       19.98       18.21      0.72 o 
  -4  12   2      114.61      138.28      2.07 o 
  -3  12   2       80.46       85.44      1.23 o 
  -2  12   2        7.55       13.23      0.70 o 
  -1  12   2      138.45      134.82      1.26 o 
   0  12   2      316.76      330.56      2.26 o 
   1  12   2       20.52       20.62      0.72 o 
   2  12   2      229.07      242.26      1.75 o 
   3  12   2       25.30       22.77      0.69 o 
   4  12   2        0.10        0.83      0.46 o 
   5  12   2       91.64       94.20      1.07 o 
  -4  13   2       32.68       25.19      0.65 o 
  -3  13   2      246.50      261.02      1.89 o 
  -2  13   2       27.13       27.64      0.76 o 
  -1  13   2      589.90      603.84      3.87 o 
   0  13   2        4.03        5.86      0.53 o 
   1  13   2      428.63      462.13      3.37 o 
   2  13   2       45.38       42.37      0.90 o 
   3  13   2        7.63        8.44      0.48 o 
   4  13   2       20.74       16.95      0.60 o 
  -2  14   2      167.08      171.80      1.68 o 
  -1  14   2       63.82       68.42      1.29 o 
   0  14   2      122.43      111.29      1.62 o 
   1  14   2      196.71      207.14      4.83 o 
   2  14   2       19.34       20.03      0.62 o 
 -10   1   3      205.76      213.97      1.86 o 
  -9   1   3       15.80       17.57      0.78 o 
  -8   1   3      253.56      233.88      2.09 o 
  -7   1   3       55.83       54.89      0.86 o 
  -6   1   3      229.22      200.43      3.28 o 
  -5   1   3        0.84        2.31      0.66 o 
  -4   1   3     1126.04     1156.43     10.29 o 
  -3   1   3      192.97      239.01      2.55 o 
  -2   1   3      700.03      769.28      5.34 o 
  -1   1   3     2066.18     2127.84     12.48 o 
   0   1   3     2344.87     2484.21     16.20 o 
   1   1   3     5637.39     5750.65     21.13 o 
   2   1   3      120.25      148.66      0.92 o 
   3   1   3      729.04      713.04      4.64 o 
   4   1   3     4007.54     4093.58     31.50 o 
   5   1   3     1076.41     1115.91      8.51 o 
   6   1   3        6.51        6.54      1.67 o 
   7   1   3        3.83        7.24      0.80 o 
   8   1   3       26.66       25.75      0.72 o 
   9   1   3        4.89        6.89      0.56 o 
  10   1   3       21.86       24.35      0.78 o 
 -10   2   3        1.54        1.46      0.47 o 
  -9   2   3      250.75      261.56      3.26 o 
  -8   2   3      156.46      155.52      1.75 o 
  -7   2   3       10.58       10.78      0.56 o 
  -6   2   3      118.04      100.93      2.29 o 
  -5   2   3      614.19      631.14      5.83 o 
  -4   2   3     1136.53     1215.24     11.56 o 
  -3   2   3      374.32      419.78      4.15 o 
  -2   2   3       80.42       81.47      0.82 o 
  -1   2   3     3308.66     3605.66     29.87 o 
   0   2   3     1202.77     1335.04      8.79 o 
   1   2   3     3219.22     3249.49     19.61 o 
   2   2   3     7008.25     7165.34     31.24 o 
   3   2   3       12.37       12.37      0.55 o 
   4   2   3       25.45       29.99      0.97 o 
   5   2   3      276.52      287.22      4.56 o 
   6   2   3      769.73      775.05      5.73 o 
   7   2   3      228.61      213.39      1.44 o 
   8   2   3       72.72       74.69      0.99 o 
   9   2   3       89.60       85.71      1.14 o 
  10   2   3       44.70       41.29      0.98 o 
 -10   3   3       60.76       67.09      1.13 o 
  -9   3   3      646.53      684.75      4.28 o 
  -8   3   3       60.94       60.93      1.23 o 
  -7   3   3      155.74      154.54      1.39 o 
  -6   3   3      238.05      255.98      7.93 o 
  -5   3   3      597.47      585.35      6.17 o 
  -4   3   3      660.70      613.22      4.71 o 
  -3   3   3     2749.71     2668.92     20.52 o 
  -2   3   3     2552.77     2534.55     19.45 o 
  -1   3   3     1748.70     1821.46      9.81 o 
   0   3   3      251.97      253.61      1.54 o 
   1   3   3      171.73      209.20      1.80 o 
   2   3   3      539.85      560.47      2.51 o 
   3   3   3      202.60      203.06      1.60 o 
   4   3   3     1363.05     1499.26     10.79 o 
   5   3   3        4.90        6.28      0.72 o 
   6   3   3      888.09      902.92     12.86 o 
   7   3   3      241.55      241.68      1.61 o 
   8   3   3      535.35      559.72      3.33 o 
   9   3   3       40.62       41.91      0.78 o 
  10   3   3       47.63       45.55      2.24 o 
 -10   4   3       12.90       11.59      0.59 o 
  -9   4   3      970.91      985.80      3.88 o 
  -8   4   3      455.58      457.23      2.54 o 
  -7   4   3      857.28      833.88      4.91 o 
  -6   4   3      474.74      454.25      4.72 o 
  -5   4   3       28.61       28.86      1.31 o 
  -4   4   3      277.01      318.52      4.06 o 
  -3   4   3      204.17      186.54      1.70 o 
  -2   4   3     1315.52     1531.22      8.00 o 
  -1   4   3      928.36      979.86      6.84 o 
   0   4   3     3123.63     3498.94     17.71 o 
   1   4   3     1787.00     1895.21     14.43 o 
   2   4   3     4406.15     4507.04     16.73 o 
   3   4   3       87.31      102.44      1.35 o 
   4   4   3     1624.91     1619.33     10.31 o 
   5   4   3       20.58       19.52      1.31 o 
   6   4   3      140.49      135.44      1.40 o 
   7   4   3       18.67       18.16      0.62 o 
   8   4   3        2.45        3.10      0.48 o 
   9   4   3        0.17        0.95      0.43 o 
  -9   5   3       83.77       79.82      1.23 o 
  -8   5   3       80.34       82.69      1.30 o 
  -7   5   3        2.06        3.75      0.61 o 
  -6   5   3     1100.39     1037.48      4.91 o 
  -5   5   3      565.27      520.47      5.81 o 
  -4   5   3     1340.87     1424.23      9.53 o 
  -3   5   3      235.14      213.64      2.03 o 
  -2   5   3      579.82      602.38      4.38 o 
  -1   5   3       60.68       56.61      0.80 o 
   0   5   3      475.68      501.10      3.06 o 
   1   5   3     1172.34     1202.21     10.18 o 
   2   5   3      541.78      579.62      4.04 o 
   3   5   3     1974.56     2100.28     11.99 o 
   4   5   3        1.21        5.58      0.82 o 
   5   5   3      348.68      317.50      3.23 o 
   6   5   3       78.57       79.28      1.06 o 
   7   5   3        2.61        3.02      0.50 o 
   8   5   3       10.08        8.81      0.60 o 
   9   5   3       35.69       35.45      0.75 o 
  -9   6   3        0.23        0.75      0.46 o 
  -8   6   3      178.39      172.35      1.56 o 
  -7   6   3      231.14      234.10      1.96 o 
  -6   6   3      571.96      558.71      3.24 o 
  -5   6   3     1193.43     1234.87     10.43 o 
  -4   6   3      744.19      774.63      7.71 o 
  -3   6   3     1356.51     1344.86      9.29 o 
  -2   6   3      467.55      419.55      4.26 o 
  -1   6   3     1483.69     1448.42      8.57 o 
   0   6   3      151.65      221.12      2.17 o 
   1   6   3     2274.53     2342.45     24.07 o 
   2   6   3        1.73        3.67      0.68 o 
   3   6   3      410.79      418.39      4.39 o 
   4   6   3       45.77       41.64      1.38 o 
   5   6   3      712.79      685.11      8.79 o 
   6   6   3      149.36      156.99      1.56 o 
   7   6   3      214.14      211.81      1.85 o 
   8   6   3      108.99      108.24      1.26 o 
   9   6   3      192.92      202.71      1.85 o 
  -9   7   3        6.88        7.67      0.50 o 
  -8   7   3       60.81       62.36      0.97 o 
  -7   7   3       28.89       27.15      0.82 o 
  -6   7   3      202.62      196.68      1.62 o 
  -5   7   3       32.96       28.20      0.71 o 
  -4   7   3      136.11      139.63      2.70 o 
  -3   7   3      223.75      210.34      2.61 o 
  -2   7   3      708.41      697.80      6.06 o 
  -1   7   3       45.20       36.78      0.97 o 
   0   7   3      457.55      454.63      3.03 o 
   1   7   3      268.46      269.29      2.66 o 
   2   7   3      107.96      115.58      1.90 o 
   3   7   3       87.58       77.62      1.74 o 
   4   7   3      334.53      321.62      4.23 o 
   5   7   3      394.30      386.81      2.13 o 
   6   7   3      144.67      144.39      1.64 o 
   7   7   3       15.06       13.84      0.71 o 
   8   7   3       72.88       76.64      1.07 o 
  -8   8   3      410.27      428.63      2.93 o 
  -7   8   3     1046.64     1070.86      3.49 o 
  -6   8   3      426.06      401.26      2.43 o 
  -5   8   3      795.36      753.08      3.56 o 
  -4   8   3      373.59      346.85      2.59 o 
  -3   8   3      227.13      195.70      4.29 o 
  -2   8   3       34.39       32.29      1.21 o 
  -1   8   3        7.10        9.79      0.90 o 
   0   8   3     2337.04     2303.72     16.66 o 
   1   8   3       24.78       22.63      1.05 o 
   2   8   3     3924.01     3889.28     29.08 o 
   3   8   3        8.44        8.84      1.08 o 
   4   8   3     2121.91     2052.25     14.48 o 
   5   8   3        6.21        8.89      0.72 o 
   6   8   3      407.24      408.16      4.00 o 
   7   8   3       78.99       73.81      1.05 o 
   8   8   3       40.12       40.25      0.95 o 
  -8   9   3      140.00      159.48      2.13 o 
  -7   9   3       29.01       23.80      0.78 o 
  -6   9   3       94.01       97.24      1.50 o 
  -5   9   3        0.71        1.54      0.65 o 
  -4   9   3      212.86      203.95      2.51 o 
  -3   9   3       49.24       45.10      0.82 o 
  -2   9   3       21.57       23.45      0.64 o 
  -1   9   3      316.21      315.11      4.06 o 
   0   9   3      102.42       90.43      2.01 o 
   1   9   3      168.40      152.95      2.33 o 
   2   9   3        3.62        4.57      0.52 o 
   3   9   3        1.51        2.98      0.54 o 
   4   9   3      573.98      584.97      3.04 o 
   5   9   3      232.88      241.70      1.87 o 
   6   9   3        4.69        5.80      0.70 o 
   7   9   3       16.02       14.86      0.77 o 
   8   9   3      117.04      118.06      2.41 o 
  -7  10   3      166.99      174.63      3.13 o 
  -6  10   3       37.74       31.63      0.83 o 
  -5  10   3       18.20       20.49      0.92 o 
  -4  10   3      481.64      468.56      3.32 o 
  -3  10   3      179.90      190.44      1.59 o 
  -2  10   3       87.44       93.24      1.09 o 
  -1  10   3      901.56      888.67      5.18 o 
   0  10   3      403.05      382.27      2.05 o 
   1  10   3      865.87      859.71      4.68 o 
   2  10   3      176.01      183.51      2.29 o 
   3  10   3       23.93       23.55      0.87 o 
   4  10   3       32.41       32.88      1.05 o 
   5  10   3       35.94       32.37      1.15 o 
   6  10   3       47.26       48.52      1.16 o 
   7  10   3      248.14      267.95      3.14 o 
  -6  11   3      215.45      221.95      4.92 o 
  -5  11   3        4.73        2.73      0.56 o 
  -4  11   3       28.93       31.10      0.89 o 
  -3  11   3       25.85       21.61      0.70 o 
  -2  11   3      431.89      414.84      2.52 o 
  -1  11   3        3.30        3.94      0.56 o 
   0  11   3       13.66       14.09      0.72 o 
   1  11   3      303.98      295.43      1.98 o 
   2  11   3        4.02        3.55      0.52 o 
   3  11   3       74.62       68.58      1.07 o 
   4  11   3       58.78       58.68      0.94 o 
   5  11   3      192.54      201.11      1.74 o 
   6  11   3       70.50       59.88      1.01 o 
  -5  12   3      152.28      154.66      1.87 o 
  -4  12   3        5.19        4.80      0.61 o 
  -3  12   3      479.94      478.39      3.57 o 
  -2  12   3      757.65      749.25      4.46 o 
  -1  12   3       35.01       29.04      0.75 o 
   0  12   3        0.68        1.31      0.55 o 
   1  12   3      395.20      361.07      2.42 o 
   2  12   3      737.37      791.73      3.57 o 
   3  12   3       87.77       84.33      1.07 o 
   4  12   3      104.24      110.86      1.22 o 
   5  12   3       73.53       74.57      0.99 o 
  -4  13   3       47.63       50.90      1.38 o 
  -3  13   3       91.66       84.80      1.04 o 
  -2  13   3       44.09       49.55      0.81 o 
  -1  13   3      136.32      144.28      1.20 o 
   0  13   3        1.55        1.36      0.49 o 
   1  13   3       89.94       94.78      1.08 o 
   2  13   3       13.45       11.64      0.61 o 
   3  13   3      268.61      296.36      1.96 o 
   4  13   3       15.61       12.57      0.70 o 
  -2  14   3       60.31       61.13      1.20 o 
  -1  14   3        1.66        3.89      0.50 o 
   0  14   3        0.37        1.88      0.38 o 
   1  14   3       37.92       53.26      1.66 o 
   2  14   3       72.26       68.11      1.43 o 
 -10   0   4      139.69      136.22      2.13 o 
  -9   0   4       16.29       12.03      1.26 o 
  -8   0   4        2.99        4.47      0.71 o 
  -7   0   4      695.56      645.75      4.68 o 
  -6   0   4       17.20       13.34      1.50 o 
  -5   0   4     1912.90     1854.30     10.93 o 
  -4   0   4    11843.10    11847.84    243.15 o 
  -3   0   4     8403.75     8396.07    127.34 o 
  -2   0   4     2607.45     2555.79     20.38 o 
  -1   0   4     1429.63     1427.02     14.69 o 
   0   0   4      484.95      547.52      4.89 o 
   1   0   4     1489.04     1480.65      9.79 o 
   2   0   4       17.37       30.28      0.71 o 
   3   0   4     2315.31     2445.87     21.95 o 
   4   0   4    15163.39    14790.88     31.76 o 
   5   0   4     1437.20     1486.84     13.51 o 
   6   0   4     1716.40     1625.73     36.69 o 
   7   0   4       87.41       81.07      1.84 o 
   8   0   4     1164.99     1198.68      8.37 o 
   9   0   4        3.14        4.62      0.82 o 
  10   0   4       20.97       22.86      1.27 o 
 -10   1   4        0.83        0.87      0.47 o 
  -9   1   4      122.02      118.24      1.40 o 
  -8   1   4      296.04      290.89      2.07 o 
  -7   1   4      465.72      438.79      3.23 o 
  -6   1   4      503.70      483.44      4.52 o 
  -5   1   4      103.55      110.83      2.79 o 
  -4   1   4     2878.85     3113.64     18.17 o 
  -3   1   4     3935.85     4202.37     10.88 o 
  -2   1   4      436.85      469.64      3.28 o 
  -1   1   4     5565.80     5518.00     34.41 o 
   0   1   4      205.82      213.31      1.20 o 
   1   1   4        9.05       10.46      0.40 o 
   2   1   4     3017.32     2929.09      9.17 o 
   3   1   4       27.78       33.25      1.01 o 
   4   1   4     3121.43     3312.21     11.24 o 
   5   1   4      356.57      369.86      4.19 o 
   6   1   4       39.24       39.02      1.91 o 
   7   1   4      399.55      385.18      2.13 o 
   8   1   4       30.31       29.57      0.78 o 
   9   1   4       36.44       37.90      0.87 o 
  10   1   4       80.33       85.97      1.35 o 
 -10   2   4       60.91       64.67      0.89 o 
  -9   2   4      121.39      120.43      1.41 o 
  -8   2   4      517.44      504.83      3.65 o 
  -7   2   4      254.69      247.00      1.72 o 
  -6   2   4     1377.80     1357.68     18.13 o 
  -5   2   4      592.33      611.38     10.09 o 
  -4   2   4      174.18      234.54      2.06 o 
  -3   2   4      340.80      427.09      2.60 o 
  -2   2   4      254.68      259.69      2.28 o 
  -1   2   4     1532.14     1605.45      9.80 o 
   0   2   4      103.83      111.41      0.97 o 
   1   2   4     1706.95     1747.09      8.71 o 
   2   2   4     2115.50     2175.07     14.58 o 
   3   2   4     1656.34     1625.33     11.32 o 
   4   2   4     4444.69     4757.92     29.99 o 
   5   2   4     1690.41     1733.53     10.46 o 
   6   2   4      210.93      196.39      3.75 o 
   7   2   4      178.42      183.00      1.43 o 
   8   2   4        6.14        7.10      0.54 o 
   9   2   4       16.20       19.00      0.72 o 
  10   2   4       24.80       24.34      0.99 o 
 -10   3   4      111.27      115.68      1.53 o 
  -9   3   4       14.63       13.67      0.68 o 
  -8   3   4      267.09      257.10      2.41 o 
  -7   3   4      265.28      247.00      1.88 o 
  -6   3   4      362.94      349.47      4.44 o 
  -5   3   4       53.71       57.29      1.77 o 
  -4   3   4     1500.09     1551.89      6.21 o 
  -3   3   4      202.85      186.07      2.11 o 
  -2   3   4     1279.14     1333.13      9.17 o 
  -1   3   4      211.44      177.67      1.57 o 
   0   3   4     1094.86     1220.02      8.65 o 
   1   3   4      348.63      368.73      2.32 o 
   2   3   4        1.85        6.61      0.46 o 
   3   3   4      170.45      186.01      1.80 o 
   4   3   4       34.52       41.42      1.22 o 
   5   3   4        2.89        5.11      0.89 o 
   6   3   4      898.57      853.04      9.61 o 
   7   3   4      262.96      256.91      2.05 o 
   8   3   4       11.71       12.01      0.58 o 
   9   3   4      107.21      107.37      1.08 o 
  -9   4   4      224.68      244.00      1.97 o 
  -8   4   4       49.19       51.68      1.08 o 
  -7   4   4      181.10      166.96      1.47 o 
  -6   4   4     1229.18     1167.13      9.03 o 
  -5   4   4      808.95      800.42      8.30 o 
  -4   4   4       51.91       48.58      1.15 o 
  -3   4   4      808.30      867.59      6.05 o 
  -2   4   4      329.00      297.06      2.78 o 
  -1   4   4     3842.60     4063.26     31.24 o 
   0   4   4      120.47      113.20      1.02 o 
   1   4   4       54.66       75.12      0.96 o 
   2   4   4       25.36       20.87      0.78 o 
   3   4   4       96.21       90.90      1.30 o 
   4   4   4     1271.92     1376.04      9.84 o 
   5   4   4        0.29       -0.09      0.94 o 
   6   4   4     1066.02     1072.57      5.64 o 
   7   4   4      209.11      213.96      1.57 o 
   8   4   4      135.12      142.78      1.26 o 
   9   4   4        8.32        9.09      0.59 o 
  -9   5   4        6.02        7.22      0.61 o 
  -8   5   4      233.36      252.07      3.18 o 
  -7   5   4     1899.23     1863.42      9.24 o 
  -6   5   4      572.11      546.17      2.93 o 
  -5   5   4     1786.85     1737.75      8.15 o 
  -4   5   4       28.82       27.21      1.12 o 
  -3   5   4      330.13      341.15      3.51 o 
  -2   5   4      993.25     1020.31      6.13 o 
  -1   5   4     2113.12     2439.36     11.78 o 
   0   5   4     5893.46     6415.58     30.74 o 
   1   5   4     1267.99     1407.52      8.35 o 
   2   5   4      423.73      396.86      3.83 o 
   3   5   4      720.84      758.96      3.65 o 
   4   5   4      403.89      373.65      5.85 o 
   5   5   4       46.37       42.02      1.65 o 
   6   5   4      544.90      550.95      4.11 o 
   7   5   4      446.43      447.24      3.54 o 
   8   5   4       24.75       27.31      0.75 o 
   9   5   4       23.60       23.35      0.80 o 
  -9   6   4      200.79      203.61      2.27 o 
  -8   6   4      174.00      181.92      1.62 o 
  -7   6   4      177.57      176.29      1.83 o 
  -6   6   4      258.76      239.52      1.98 o 
  -5   6   4       18.04       18.89      0.76 o 
  -4   6   4       76.74       80.12      1.74 o 
  -3   6   4      251.36      213.89      2.08 o 
  -2   6   4      328.59      320.70      2.49 o 
  -1   6   4      423.07      493.39      4.33 o 
   0   6   4      135.06      161.44      1.66 o 
   1   6   4     1654.80     1837.90     14.30 o 
   2   6   4      191.13      192.57      1.86 o 
   3   6   4      132.12      122.07      1.98 o 
   4   6   4      117.65      121.60      7.82 o 
   5   6   4        3.98        5.77      0.75 o 
   6   6   4      269.11      268.36      2.15 o 
   7   6   4       43.47       44.78      0.97 o 
   8   6   4        0.09        0.69      0.51 o 
   9   6   4        1.52        1.90      0.66 o 
  -9   7   4      224.85      223.23      6.24 o 
  -8   7   4       15.69       15.68      0.65 o 
  -7   7   4        2.09       19.59      4.65 o 
  -6   7   4     1042.51     1021.72      6.00 o 
  -5   7   4      117.31       95.73      1.18 o 
  -4   7   4      311.84      291.84      5.14 o 
  -3   7   4      217.48      197.46      3.28 o 
  -2   7   4      210.68      185.47      2.16 o 
  -1   7   4       26.46       49.84      1.26 o 
   0   7   4      137.29      112.57      1.84 o 
   1   7   4       38.34       30.08      1.00 o 
   2   7   4     1354.80     1352.39      8.81 o 
   3   7   4       77.40       66.27      1.76 o 
   4   7   4        7.76        9.20      0.54 o 
   5   7   4       49.97       44.76      0.91 o 
   6   7   4        5.36        4.47      0.68 o 
   7   7   4        3.49        3.18      0.71 o 
   8   7   4       53.86       53.09      1.37 o 
  -8   8   4        4.97        6.32      0.44 o 
  -7   8   4       30.12       25.71      0.76 o 
  -6   8   4        1.64        1.42      0.81 o 
  -5   8   4      205.72      186.95      2.17 o 
  -4   8   4      216.79      191.69      1.87 o 
  -3   8   4       82.07       89.58      1.19 o 
  -2   8   4      279.09      252.29      2.94 o 
  -1   8   4      194.43      213.16      2.99 o 
   0   8   4      313.37      310.50      3.83 o 
   1   8   4       16.20       10.64      0.99 o 
   2   8   4        9.39        9.44      0.93 o 
   3   8   4       60.04       62.31      1.42 o 
   4   8   4       59.05       59.91      0.94 o 
   5   8   4        1.03        3.14      0.65 o 
   6   8   4      535.48      536.06      3.21 o 
   7   8   4       49.65       47.76      1.07 o 
   8   8   4        1.88        2.41      0.52 o 
  -8   9   4       17.57       18.22      0.70 o 
  -7   9   4      392.29      403.82      6.97 o 
  -6   9   4      472.13      458.38      4.61 o 
  -5   9   4       82.20       81.72      1.29 o 
  -4   9   4      269.35      275.49      1.94 o 
  -3   9   4     1251.54     1186.36      5.47 o 
  -2   9   4     1538.13     1472.40      6.39 o 
  -1   9   4       28.20       22.05      0.71 o 
   0   9   4     1116.20     1058.23      8.14 o 
   1   9   4      254.04      240.43      1.99 o 
   2   9   4       11.03        8.89      0.60 o 
   3   9   4       22.15       18.74      0.71 o 
   4   9   4      219.39      210.82      2.60 o 
   5   9   4     1278.32     1312.63      8.18 o 
   6   9   4       18.10       18.89      0.84 o 
   7   9   4      232.16      249.86      2.76 o 
  -7  10   4       45.34       36.03      0.77 o 
  -6  10   4       66.08       63.42      1.02 o 
  -5  10   4      287.04      272.31      2.04 o 
  -4  10   4      124.19      107.79      1.24 o 
  -3  10   4       19.15       17.94      0.70 o 
  -2  10   4      258.56      243.13      2.09 o 
  -1  10   4      285.39      272.62      2.18 o 
   0  10   4        1.96        5.00      0.58 o 
   1  10   4      828.61      811.27      3.56 o 
   2  10   4       42.05       41.36      0.94 o 
   3  10   4      782.02      789.88      3.08 o 
   4  10   4      383.02      386.91      3.39 o 
   5  10   4        0.61        0.90      0.60 o 
   6  10   4       29.28       33.01      0.99 o 
   7  10   4        0.15        0.13      0.53 o 
  -6  11   4        3.13        1.86      0.44 o 
  -5  11   4      156.93      163.91      1.48 o 
  -4  11   4       53.39       45.98      0.83 o 
  -3  11   4        2.38        3.06      0.55 o 
  -2  11   4        6.98        3.00      0.56 o 
  -1  11   4       31.88       30.76      0.79 o 
   0  11   4       33.39       37.47      0.82 o 
   1  11   4      132.58      126.36      1.35 o 
   2  11   4      681.48      700.47      4.05 o 
   3  11   4      105.09      112.43      1.34 o 
   4  11   4      290.18      318.62      2.12 o 
   5  11   4        0.03        0.46      0.55 o 
   6  11   4      110.50      116.57      1.64 o 
  -5  12   4      159.88      159.00      1.32 o 
  -4  12   4       75.57       82.51      1.02 o 
  -3  12   4      220.19      240.17      1.67 o 
  -2  12   4      347.39      331.61      1.93 o 
  -1  12   4      187.57      198.92      2.06 o 
   0  12   4        3.32        2.19      0.50 o 
   1  12   4       65.08       67.11      1.00 o 
   2  12   4      167.72      179.28      1.52 o 
   3  12   4      339.07      362.10      2.51 o 
   4  12   4        1.68        2.28      0.50 o 
   5  12   4        9.32        8.03      0.59 o 
  -4  13   4      161.98      182.11      2.05 o 
  -3  13   4      131.64      117.26      1.81 o 
  -2  13   4       28.06       18.97      0.57 o 
  -1  13   4      132.44      146.68      1.09 o 
   0  13   4      240.25      243.67      1.64 o 
   1  13   4        6.25        7.93      0.55 o 
   2  13   4       18.93       17.25      0.53 o 
   3  13   4        3.84        3.62      0.46 o 
  -1  14   4      176.07      195.71      3.14 o 
   0  14   4       46.58       42.22      2.58 o 
   1  14   4      668.95      673.01     18.56 o 
 -10   1   5       69.86       74.29      1.18 o 
  -9   1   5        0.00        1.04      0.56 o 
  -8   1   5      353.45      350.29      2.18 o 
  -7   1   5       32.83       36.13      0.91 o 
  -6   1   5     1545.69     1534.85      8.67 o 
  -5   1   5       49.20       38.34      1.18 o 
  -4   1   5       13.43       15.63      0.78 o 
  -3   1   5     2054.60     2159.66      8.66 o 
  -2   1   5      455.76      485.21      4.57 o 
  -1   1   5     2118.22     2101.35     15.60 o 
   0   1   5       36.35       41.08      0.80 o 
   1   1   5     2019.21     2194.62     11.27 o 
   2   1   5      510.04      536.49      2.73 o 
   3   1   5     1201.08     1234.57      9.50 o 
   4   1   5       35.14       42.15      1.25 o 
   5   1   5       59.38       54.65      1.76 o 
   6   1   5      521.04      468.11      8.48 o 
   7   1   5       16.32       18.77      0.74 o 
   8   1   5      144.85      147.44      1.84 o 
   9   1   5       86.24       84.72      1.18 o 
 -10   2   5        2.12        2.37      0.66 o 
  -9   2   5        4.13        2.87      0.55 o 
  -8   2   5      562.05      570.58      3.36 o 
  -7   2   5      374.46      377.80      2.96 o 
  -6   2   5        1.50        2.34      1.16 o 
  -5   2   5        0.33        3.08      0.85 o 
  -4   2   5        9.66        7.81      0.79 o 
  -3   2   5       42.46       39.12      0.94 o 
  -2   2   5     2441.29     2640.49     23.24 o 
  -1   2   5     2318.05     2395.17     11.70 o 
   0   2   5      236.03      267.33      1.48 o 
   1   2   5      647.27      678.02      3.34 o 
   2   2   5      395.24      467.05      2.69 o 
   3   2   5     2196.64     2330.80     17.37 o 
   4   2   5      989.33     1049.36      6.03 o 
   5   2   5       40.78       40.65      1.50 o 
   6   2   5     1251.16     1230.00      5.36 o 
   7   2   5      178.22      175.28      1.99 o 
   8   2   5       45.10       42.19      0.96 o 
   9   2   5        0.70        1.92      0.59 o 
 -10   3   5       14.41       15.26      1.06 o 
  -9   3   5       15.91       14.64      0.64 o 
  -8   3   5      160.96      153.83      1.81 o 
  -7   3   5      916.25      905.21      3.29 o 
  -6   3   5        3.50        3.66      0.51 o 
  -5   3   5     1807.11     1807.82     22.82 o 
  -4   3   5      886.21      888.06      9.47 o 
  -3   3   5      949.64      898.77      5.08 o 
  -2   3   5     2982.71     3255.93     18.95 o 
  -1   3   5      131.62       88.44      0.88 o 
   0   3   5     2119.70     2296.81     10.19 o 
   1   3   5      101.54       85.43      0.98 o 
   2   3   5      252.32      288.13      2.26 o 
   3   3   5      950.50     1008.74      4.31 o 
   4   3   5     3068.05     3215.48     26.83 o 
   5   3   5      362.49      380.12      4.73 o 
   6   3   5      573.90      559.24      4.12 o 
   7   3   5       26.37       25.58      0.89 o 
   8   3   5       12.04       17.89      0.80 o 
   9   3   5        7.07        5.29      0.59 o 
  -9   4   5      389.98      405.99      3.39 o 
  -8   4   5      111.32      117.71      1.45 o 
  -7   4   5     2786.25     2750.11     12.47 o 
  -6   4   5       19.80       20.53      0.71 o 
  -5   4   5      405.25      383.27      4.73 o 
  -4   4   5        6.42       10.15      0.81 o 
  -3   4   5       21.86       31.87      0.91 o 
  -2   4   5      158.91      222.14      1.81 o 
  -1   4   5     1718.58     1767.46     11.84 o 
   0   4   5     1513.58     1460.13     10.19 o 
   1   4   5     2648.93     2754.04     13.76 o 
   2   4   5     1550.92     1556.06     15.89 o 
   3   4   5      183.36      221.21      3.93 o 
   4   4   5      433.08      437.50      3.75 o 
   5   4   5       97.23       83.11      2.62 o 
   6   4   5      714.99      713.99      4.61 o 
   7   4   5        2.82        3.08      0.65 o 
   8   4   5        5.72        8.20      0.60 o 
   9   4   5        1.55        1.61      0.67 o 
  -9   5   5       84.75       84.61      1.23 o 
  -8   5   5      176.99      175.80      1.42 o 
  -7   5   5      126.49      118.95      1.39 o 
  -6   5   5       12.50       13.58      0.62 o 
  -5   5   5      830.59      811.25      9.01 o 
  -4   5   5        0.27        2.56      0.78 o 
  -3   5   5      130.43      125.85      1.70 o 
  -2   5   5      519.65      553.93      5.88 o 
  -1   5   5      516.62      523.79      5.29 o 
   0   5   5       22.31       10.50      0.61 o 
   1   5   5      969.51      934.04      3.48 o 
   2   5   5       18.15        8.84      0.66 o 
   3   5   5     2301.64     2327.59      9.77 o 
   4   5   5       13.98       16.14      1.00 o 
   5   5   5      192.75      191.64      1.59 o 
   6   5   5      489.16      473.60      2.52 o 
   7   5   5      109.63      105.85      1.39 o 
   8   5   5       28.19       32.14      0.95 o 
   9   5   5       51.38       53.35      1.35 o 
  -9   6   5        5.60        5.17      0.50 o 
  -8   6   5       14.63       13.42      0.62 o 
  -7   6   5        4.21        5.76      0.54 o 
  -6   6   5      725.83      725.04      7.40 o 
  -5   6   5       12.64       17.16      0.92 o 
  -4   6   5     3425.49     3285.38     24.19 o 
  -3   6   5      495.50      450.54      6.50 o 
  -2   6   5     3928.11     3976.65     27.24 o 
  -1   6   5      183.86      156.42      1.82 o 
   0   6   5        4.96        4.85      0.69 o 
   1   6   5        0.59        2.85      0.57 o 
   2   6   5      115.93      123.17      1.62 o 
   3   6   5        1.95        2.71      0.79 o 
   4   6   5       70.74       66.45      1.79 o 
   5   6   5      888.73      888.82      6.25 o 
   6   6   5       34.43       36.85      0.88 o 
   7   6   5      550.84      567.70      3.78 o 
   8   6   5       77.25       68.53      1.27 o 
  -8   7   5       47.83       46.48      0.89 o 
  -7   7   5       36.10       35.65      0.81 o 
  -6   7   5      451.76      431.31      2.52 o 
  -5   7   5     1717.71     1686.18     14.27 o 
  -4   7   5      403.87      363.73      2.42 o 
  -3   7   5       15.52       11.37      0.94 o 
  -2   7   5      295.61      281.83      3.16 o 
  -1   7   5       89.68       81.13      1.67 o 
   0   7   5      421.23      378.01      3.15 o 
   1   7   5      442.18      432.95      3.61 o 
   2   7   5      387.94      392.67      3.76 o 
   3   7   5      166.58      152.36      3.11 o 
   4   7   5      486.29      488.49      3.12 o 
   5   7   5       73.83       76.15      1.16 o 
   6   7   5      616.60      651.92      3.57 o 
   7   7   5        1.43        2.11      0.90 o 
   8   7   5      235.40      262.13      2.90 o 
  -8   8   5       40.42       38.97      0.67 o 
  -7   8   5      149.37      152.93      1.78 o 
  -6   8   5       16.57       17.66      0.79 o 
  -5   8   5      510.10      514.03      5.62 o 
  -4   8   5       44.09       35.09      0.85 o 
  -3   8   5       46.61       37.99      0.76 o 
  -2   8   5      129.92      116.59      2.44 o 
  -1   8   5       93.26       83.33      2.08 o 
   0   8   5      501.37      481.04      3.89 o 
   1   8   5      594.25      588.39      4.97 o 
   2   8   5      989.28      935.99      7.19 o 
   3   8   5     1872.05     1862.94     11.80 o 
   4   8   5      538.04      546.12      5.91 o 
   5   8   5       68.30       62.01      1.18 o 
   6   8   5       62.28       64.35      1.20 o 
   7   8   5       75.02       69.79      1.29 o 
   8   8   5        7.61        9.10      0.68 o 
  -7   9   5       90.67       99.17      1.20 o 
  -6   9   5      106.45      101.79      1.24 o 
  -5   9   5      149.69      151.94      1.69 o 
  -4   9   5      290.24      246.73      1.83 o 
  -3   9   5      374.40      350.22      2.01 o 
  -2   9   5      608.21      558.96      3.08 o 
  -1   9   5       70.52       52.62      1.02 o 
   0   9   5        8.45        9.85      0.61 o 
   1   9   5      252.65      253.63      1.78 o 
   2   9   5      137.27      126.31      1.23 o 
   3   9   5      223.35      222.56      1.63 o 
   4   9   5      906.73      902.61      6.31 o 
   5   9   5        0.15        0.60      0.66 o 
   6   9   5      298.25      298.95      2.98 o 
   7   9   5        1.67        2.31      0.59 o 
  -7  10   5       21.51       20.21      0.67 o 
  -6  10   5      279.10      304.92      2.59 o 
  -5  10   5      171.17      152.72      1.37 o 
  -4  10   5      876.24      867.25      5.15 o 
  -3  10   5       12.30       14.83      0.67 o 
  -2  10   5      231.59      219.79      2.03 o 
  -1  10   5       19.47       17.05      0.74 o 
   0  10   5     1036.73      981.75      3.82 o 
   1  10   5        0.14        0.79      0.58 o 
   2  10   5       63.92       62.15      1.15 o 
   3  10   5      151.96      149.14      1.47 o 
   4  10   5       23.40       26.97      0.76 o 
   5  10   5       23.97       25.48      0.84 o 
   6  10   5       48.88       51.82      0.97 o 
  -6  11   5        8.24        8.29      0.53 o 
  -5  11   5      300.63      296.70      4.93 o 
  -4  11   5       19.99       15.41      0.64 o 
  -3  11   5        0.93        3.13      0.54 o 
  -2  11   5       71.91       63.80      0.92 o 
  -1  11   5        4.94        3.46      0.57 o 
   0  11   5       33.49       27.06      0.73 o 
   1  11   5      268.95      263.27      2.50 o 
   2  11   5      208.31      198.88      1.85 o 
   3  11   5      129.66      121.01      1.33 o 
   4  11   5      208.57      232.99      3.14 o 
   5  11   5       69.79       71.34      1.03 o 
   6  11   5        0.81        0.91      0.66 o 
  -5  12   5       77.32       97.22      1.86 o 
  -4  12   5       14.87       14.32      0.54 o 
  -3  12   5        5.84        4.26      0.51 o 
  -2  12   5      205.47      205.70      1.51 o 
  -1  12   5       43.72       43.11      0.79 o 
   0  12   5      117.01      133.02      1.23 o 
   1  12   5       25.16       28.13      0.66 o 
   2  12   5        2.34        1.70      0.53 o 
   3  12   5        0.40        0.73      0.48 o 
   4  12   5       18.96       21.48      0.67 o 
  -3  13   5      156.11      160.63      2.06 o 
  -2  13   5        2.04        2.97      0.39 o 
  -1  13   5      643.29      673.57      3.95 o 
   0  13   5      298.68      323.72      2.49 o 
   1  13   5      121.56      127.37      1.43 o 
   2  13   5       32.74       39.77      0.77 o 
   3  13   5       86.56       68.75      1.17 o 
 -10   0   6       66.14       63.94      3.98 o 
  -9   0   6        6.07        6.70      0.81 o 
  -8   0   6       96.99      105.77      1.89 o 
  -7   0   6      765.14      736.11      6.22 o 
  -6   0   6        0.12        1.03      0.77 o 
  -5   0   6     3378.74     3136.99     12.67 o 
  -4   0   6     1715.98     1728.81     15.66 o 
  -3   0   6     1529.78     1552.93     16.52 o 
  -2   0   6     7739.17     8453.70    134.98 o 
  -1   0   6    11494.84    11237.40    133.86 o 
   0   0   6      203.16      202.72      2.04 o 
   1   0   6      280.13      305.34      2.62 o 
   2   0   6       67.98       71.70      1.66 o 
   3   0   6      121.90      116.37      2.17 o 
   4   0   6     4730.63     4646.65     35.25 o 
   5   0   6      116.40      102.55      3.51 o 
   6   0   6     2295.03     2377.05     11.67 o 
   7   0   6      429.63      404.31      3.37 o 
   8   0   6       10.52       13.35      1.04 o 
   9   0   6       20.03       16.64      0.98 o 
 -10   1   6      173.46      174.37      3.57 o 
  -9   1   6      957.15     1019.72      6.23 o 
  -8   1   6        0.59        1.36      0.61 o 
  -7   1   6       24.66       26.49      0.91 o 
  -6   1   6      189.90      164.22      2.38 o 
  -5   1   6       19.78       18.13      1.06 o 
  -4   1   6      585.42      528.41      6.23 o 
  -3   1   6      469.30      482.69      4.87 o 
  -2   1   6      693.61      842.41      5.92 o 
  -1   1   6     5937.46     6154.50     42.75 o 
   0   1   6      434.11      378.03      1.94 o 
   1   1   6      632.58      651.93      3.42 o 
   2   1   6      507.19      496.07      3.06 o 
   3   1   6       18.27       18.25      0.84 o 
   4   1   6      897.60      893.65      9.83 o 
   5   1   6      170.84      166.57      2.89 o 
   6   1   6      671.16      672.50      3.19 o 
   7   1   6      604.76      608.32      3.37 o 
   8   1   6      289.42      276.15      2.32 o 
   9   1   6        1.12        1.23      0.48 o 
  -9   2   6        0.58        1.12      0.64 o 
  -8   2   6      533.77      533.90      4.20 o 
  -7   2   6       12.57       14.30      0.78 o 
  -6   2   6        4.73        6.21      0.53 o 
  -5   2   6       48.75       43.22      1.41 o 
  -4   2   6      256.93      265.13      2.67 o 
  -3   2   6      173.48      141.45      1.73 o 
  -2   2   6     3388.32     3569.51     37.29 o 
  -1   2   6      150.00      188.23      1.78 o 
   0   2   6     2179.17     2202.79     12.00 o 
   1   2   6     1760.56     1801.09      8.02 o 
   2   2   6      288.10      245.25      2.31 o 
   3   2   6      391.74      386.42      5.13 o 
   4   2   6       23.61       23.85      1.44 o 
   5   2   6       12.90       12.97      1.25 o 
   6   2   6      221.02      205.29      1.55 o 
   7   2   6       15.02       15.35      1.41 o 
   8   2   6       88.37       76.54      1.62 o 
   9   2   6      217.59      229.88      1.85 o 
  -9   3   6       29.88       28.43      0.79 o 
  -8   3   6       20.60       20.54      0.91 o 
  -7   3   6       40.39       37.33      1.01 o 
  -6   3   6      725.93      666.13      4.07 o 
  -5   3   6       28.92       29.19      1.28 o 
  -4   3   6     1304.13     1209.81     15.07 o 
  -3   3   6      923.14      931.01      4.59 o 
  -2   3   6      337.57      326.09      2.26 o 
  -1   3   6      190.43      199.50      1.47 o 
   0   3   6        0.80        1.73      0.41 o 
   1   3   6       49.90       53.55      0.88 o 
   2   3   6      274.94      268.13      1.98 o 
   3   3   6      253.28      269.80      2.83 o 
   4   3   6      332.21      343.38      3.87 o 
   5   3   6      541.82      520.11      5.14 o 
   6   3   6      661.27      633.68      4.16 o 
   7   3   6      350.17      343.61      2.30 o 
   8   3   6        2.71        4.91      0.82 o 
   9   3   6       14.38       12.31      0.64 o 
  -9   4   6      329.71      345.13      3.09 o 
  -8   4   6       50.37       50.68      1.23 o 
  -7   4   6        3.26        3.03      0.64 o 
  -6   4   6     1837.11     1803.30      8.03 o 
  -5   4   6     3141.33     3010.37     54.90 o 
  -4   4   6       30.74       28.96      1.14 o 
  -3   4   6     2608.27     2493.40     12.08 o 
  -2   4   6        0.45        1.95      0.59 o 
  -1   4   6       74.30       66.30      0.97 o 
   0   4   6        0.01        2.81      0.50 o 
   1   4   6      774.01      882.96      4.77 o 
   2   4   6     2710.22     2847.55     17.13 o 
   3   4   6      523.28      541.94      4.45 o 
   4   4   6       97.69       84.54      2.16 o 
   5   4   6        7.00        9.02      0.55 o 
   6   4   6      293.10      286.86      2.01 o 
   7   4   6       94.64       89.92      1.32 o 
   8   4   6      888.72      898.15      5.99 o 
   9   4   6       34.52       35.81      1.34 o 
  -9   5   6      175.40      172.70      2.35 o 
  -8   5   6       84.04       83.58      1.12 o 
  -7   5   6      888.68      911.19      6.48 o 
  -6   5   6        1.35        3.60      0.54 o 
  -5   5   6        4.54        5.80      0.59 o 
  -4   5   6     1502.26     1450.28     11.20 o 
  -3   5   6       74.54       77.80      1.51 o 
  -2   5   6      335.11      309.47      2.46 o 
  -1   5   6      148.55      178.51      2.30 o 
   0   5   6      246.56      231.27      2.38 o 
   1   5   6     1345.71     1381.54      8.21 o 
   2   5   6       40.53       36.89      0.99 o 
   3   5   6      204.55      165.93      2.41 o 
   4   5   6        0.41        1.89      1.08 o 
   5   5   6        0.32        0.86      0.50 o 
   6   5   6      166.83      163.85      1.95 o 
   7   5   6       13.78       12.54      0.90 o 
   8   5   6       20.67       19.88      0.92 o 
   9   5   6      141.87      134.22      2.62 o 
  -9   6   6       89.01       87.86      1.32 o 
  -8   6   6       56.27       51.77      0.83 o 
  -7   6   6      233.95      228.64      1.60 o 
  -6   6   6      236.15      239.26      1.76 o 
  -5   6   6      666.31      661.68      5.07 o 
  -4   6   6     1513.47     1401.78     11.62 o 
  -3   6   6      156.84      156.42      3.30 o 
  -2   6   6      142.05      134.32      2.10 o 
  -1   6   6      362.56      327.75      3.99 o 
   0   6   6       61.81       50.26      1.21 o 
   1   6   6       34.73       52.61      1.26 o 
   2   6   6      688.18      729.03      4.12 o 
   3   6   6      126.43      130.18      2.06 o 
   4   6   6       55.22       63.54      2.73 o 
   5   6   6       72.57       74.66      1.10 o 
   6   6   6        0.10        0.73      0.60 o 
   7   6   6        1.63        1.66      0.75 o 
   8   6   6       50.41       46.74      1.01 o 
  -8   7   6       76.87       77.45      1.06 o 
  -7   7   6        5.53        6.17      0.56 o 
  -6   7   6      498.08      503.59      2.81 o 
  -5   7   6      174.00      165.74      1.98 o 
  -4   7   6       17.98       24.87      1.67 o 
  -3   7   6       45.00       50.01      1.08 o 
  -2   7   6        4.05        3.27      0.97 o 
  -1   7   6     1237.48     1179.25     12.79 o 
   0   7   6     1465.93     1376.88     16.75 o 
   1   7   6       17.20       13.10      0.87 o 
   2   7   6      875.67      884.95     10.80 o 
   3   7   6      550.62      548.36      3.88 o 
   4   7   6        0.64        1.30      0.58 o 
   5   7   6      341.64      334.44      3.23 o 
   6   7   6       31.28       27.37      0.92 o 
   7   7   6       56.82       56.06      1.45 o 
   8   7   6      235.09      248.62      2.33 o 
  -8   8   6      134.91      133.62      1.46 o 
  -7   8   6        7.62        8.09      0.52 o 
  -6   8   6      111.20      105.78      1.30 o 
  -5   8   6        2.47        2.89      0.59 o 
  -4   8   6     1291.42     1245.17      8.24 o 
  -3   8   6        2.52        1.88      0.50 o 
  -2   8   6       73.36       62.08      0.92 o 
  -1   8   6      272.24      242.02      2.07 o 
   0   8   6      101.24       88.66      1.43 o 
   1   8   6       11.96       11.14      0.53 o 
   2   8   6      481.35      476.81      2.95 o 
   3   8   6      372.02      358.20      2.21 o 
   4   8   6       44.55       39.30      1.04 o 
   5   8   6       32.98       34.95      1.08 o 
   6   8   6       39.82       41.93      1.03 o 
   7   8   6      119.00      121.92      1.40 o 
  -7   9   6       45.66       43.27      1.25 o 
  -6   9   6      441.64      479.09      2.41 o 
  -5   9   6      198.03      170.57      1.55 o 
  -4   9   6      689.11      659.27      3.82 o 
  -3   9   6       34.42       28.67      0.80 o 
  -2   9   6     1875.33     1804.42     10.40 o 
  -1   9   6       32.90       29.88      0.82 o 
   0   9   6       14.74       15.61      0.61 o 
   1   9   6      428.71      431.50      2.07 o 
   2   9   6       11.25       15.79      0.72 o 
   3   9   6      291.91      275.46      1.84 o 
   4   9   6        1.72        2.35      0.64 o 
   5   9   6      349.91      378.19      2.40 o 
   6   9   6      207.95      216.47      1.72 o 
   7   9   6      173.27      179.51      1.73 o 
  -6  10   6       30.10       27.34      0.64 o 
  -5  10   6       11.07        8.70      0.55 o 
  -4  10   6       41.45       33.90      0.84 o 
  -3  10   6       42.77       38.74      0.88 o 
  -2  10   6       38.48       49.25      0.99 o 
  -1  10   6      714.55      640.30      4.04 o 
   0  10   6      828.34      778.90      5.41 o 
   1  10   6      112.69      102.55      1.36 o 
   2  10   6      235.34      214.26      1.69 o 
   3  10   6      239.76      229.43      2.54 o 
   4  10   6        6.63        8.08      0.58 o 
   5  10   6       10.66       12.56      0.68 o 
   6  10   6        5.32        3.63      0.50 o 
  -5  11   6       18.82       28.87      0.61 o 
  -4  11   6       10.13        9.81      0.54 o 
  -3  11   6      167.36      162.16      1.38 o 
  -2  11   6       92.19      100.56      1.15 o 
  -1  11   6      150.79      147.27      1.26 o 
   0  11   6      203.17      191.10      1.57 o 
   1  11   6      400.84      415.04      2.72 o 
   2  11   6        5.78        7.47      0.63 o 
   3  11   6        1.17        2.01      0.55 o 
   4  11   6        0.56        0.58      0.55 o 
   5  11   6      155.21      167.11      2.15 o 
  -4  12   6        2.39        2.80      0.40 o 
  -3  12   6      187.88      204.23      2.28 o 
  -2  12   6        2.16        4.39      0.49 o 
  -1  12   6       39.13       51.27      0.80 o 
   0  12   6        1.99        0.73      0.51 o 
   1  12   6       13.61       15.54      0.71 o 
   2  12   6       12.16       11.57      0.58 o 
   3  12   6        1.86        2.31      0.41 o 
   4  12   6      187.90      193.51      3.31 o 
  -3  13   6       54.42       53.72      2.14 o 
  -2  13   6      254.67      274.42      2.21 o 
  -1  13   6        6.04        7.91      0.43 o 
   0  13   6        0.04        0.29      0.44 o 
   1  13   6        1.55        2.80      0.48 o 
   2  13   6       15.89       15.97      0.56 o 
  -9   1   7      193.11      193.09      2.14 o 
  -8   1   7       21.88       25.50      0.89 o 
  -7   1   7      255.21      243.95      2.87 o 
  -6   1   7        6.36        8.42      0.58 o 
  -5   1   7        4.23        6.10      1.10 o 
  -4   1   7       14.23       23.35      1.75 o 
  -3   1   7      559.95      517.73      4.43 o 
  -2   1   7      800.47      779.26      7.95 o 
  -1   1   7       76.49       76.23      0.99 o 
   0   1   7     2179.58     2242.98      8.91 o 
   1   1   7      329.55      318.53      2.26 o 
   2   1   7     1273.64     1302.91      8.22 o 
   3   1   7      257.80      257.57      2.49 o 
   4   1   7      327.82      325.82      3.66 o 
   5   1   7      455.18      433.60      6.61 o 
   6   1   7       89.45       83.86      1.17 o 
   7   1   7      101.98      100.88      1.30 o 
   8   1   7       12.97       12.38      0.75 o 
   9   1   7       48.56       52.22      1.01 o 
  -9   2   7       11.06       11.05      0.76 o 
  -8   2   7      129.35      128.83      1.86 o 
  -7   2   7       38.77       42.02      0.95 o 
  -6   2   7      180.56      165.74      1.78 o 
  -5   2   7      207.39      189.50      2.91 o 
  -4   2   7     1128.07     1062.96     10.48 o 
  -3   2   7      132.55      169.59      1.87 o 
  -2   2   7       15.16       10.77      0.57 o 
  -1   2   7       15.29       11.27      0.55 o 
   0   2   7      728.11      761.74      7.02 o 
   1   2   7      400.92      429.37      3.13 o 
   2   2   7      668.01      714.75      5.24 o 
   3   2   7      146.93      157.82      2.20 o 
   4   2   7        7.92       12.28      1.04 o 
   5   2   7      499.36      466.14      4.99 o 
   6   2   7        0.11        1.46      0.61 o 
   7   2   7      221.76      224.97      2.08 o 
   8   2   7       40.62       33.75      1.05 o 
   9   2   7        0.51        0.75      0.51 o 
  -9   3   7       16.90       13.82      0.51 o 
  -8   3   7       24.54       24.40      0.90 o 
  -7   3   7      628.55      595.84      4.69 o 
  -6   3   7      359.34      336.90      2.34 o 
  -5   3   7     6934.36     6461.25     52.91 o 
  -4   3   7        0.84        9.28      1.90 o 
  -3   3   7      637.48      629.93      4.31 o 
  -2   3   7      139.96      147.55      1.99 o 
  -1   3   7     2458.59     2551.80     18.89 o 
   0   3   7      378.64      477.81      3.04 o 
   1   3   7      441.90      486.51      3.23 o 
   2   3   7       82.13       72.21      1.39 o 
   3   3   7     1880.21     1864.87     21.70 o 
   4   3   7      374.22      361.08      4.12 o 
   5   3   7      109.78      111.43      1.47 o 
   6   3   7      944.99      944.90      6.27 o 
   7   3   7      115.57      104.49      1.50 o 
   8   3   7      501.72      490.29      4.07 o 
   9   3   7        0.51        0.49      0.84 o 
  -9   4   7      201.37      213.72      3.09 o 
  -8   4   7        1.70        2.91      0.69 o 
  -7   4   7        5.51        7.12      0.65 o 
  -6   4   7      302.01      300.58      2.92 o 
  -5   4   7       18.70       18.38      0.67 o 
  -4   4   7        4.27        4.49      0.92 o 
  -3   4   7     2242.42     2250.01     17.77 o 
  -2   4   7        3.44        9.15      0.73 o 
  -1   4   7     1846.50     1760.92     11.33 o 
   0   4   7     2314.72     2353.75     18.77 o 
   1   4   7      166.09      143.66      1.61 o 
   2   4   7      155.13      193.00      2.57 o 
   3   4   7      187.43      180.16      2.84 o 
   4   4   7        7.03       10.41      1.15 o 
   5   4   7      373.06      367.93      3.05 o 
   6   4   7      284.60      259.54      2.22 o 
   7   4   7      152.25      148.57      2.60 o 
   8   4   7      260.93      289.59      2.68 o 
  -9   5   7       32.72       30.31      1.09 o 
  -8   5   7      772.64      821.81      3.80 o 
  -7   5   7       33.73       34.80      0.82 o 
  -6   5   7        9.69       11.46      0.66 o 
  -5   5   7      874.06      837.80      3.88 o 
  -4   5   7      885.59      864.93      5.69 o 
  -3   5   7       98.69       90.29      1.80 o 
  -2   5   7      912.58      876.11      5.24 o 
  -1   5   7        8.22        6.72      0.71 o 
   0   5   7     2437.71     2450.09     16.37 o 
   1   5   7      224.77      211.13      2.12 o 
   2   5   7      222.49      210.36      2.30 o 
   3   5   7      753.83      734.06      7.57 o 
   4   5   7       13.60       13.64      0.71 o 
   5   5   7        3.38        2.80      0.59 o 
   6   5   7       47.48       48.00      1.17 o 
   7   5   7       25.49       31.64      0.99 o 
   8   5   7      401.41      388.74      2.48 o 
  -8   6   7      260.90      275.88      1.84 o 
  -7   6   7       11.39       12.43      0.60 o 
  -6   6   7      831.44      816.57      6.13 o 
  -5   6   7       39.21       30.04      0.91 o 
  -4   6   7      256.42      251.02      1.89 o 
  -3   6   7      685.35      631.96      7.95 o 
  -2   6   7     1006.64      997.53      8.98 o 
  -1   6   7       51.72       44.75      1.45 o 
   0   6   7        1.75        3.23      0.70 o 
   1   6   7      133.68      131.22      1.93 o 
   2   6   7      366.50      340.03      3.90 o 
   3   6   7     1073.21     1046.11      8.20 o 
   4   6   7       42.76       37.35      0.99 o 
   5   6   7      515.25      527.20      4.11 o 
   6   6   7        0.37        1.27      0.70 o 
   7   6   7      102.97       98.65      1.28 o 
   8   6   7      131.29      127.82      2.29 o 
  -8   7   7      382.29      394.29     11.59 o 
  -7   7   7      122.00      129.14      1.21 o 
  -6   7   7       53.18       53.68      0.91 o 
  -5   7   7       73.16       62.27      1.20 o 
  -4   7   7      254.61      247.14      2.15 o 
  -3   7   7     1978.46     1869.21     11.06 o 
  -2   7   7     1194.46     1106.38     10.04 o 
  -1   7   7       15.27       18.19      1.26 o 
   0   7   7      646.30      605.99     10.24 o 
   1   7   7        1.78        4.07      1.06 o 
   2   7   7       13.66       19.23      0.81 o 
   3   7   7      239.15      228.75      2.58 o 
   4   7   7      318.72      306.17      2.15 o 
   5   7   7      741.00      763.88      7.19 o 
   6   7   7      222.72      237.37      2.39 o 
   7   7   7       21.91       20.36      0.90 o 
  -7   8   7      110.86      114.07      1.06 o 
  -6   8   7       10.09       11.62      0.65 o 
  -5   8   7       83.41       78.58      1.51 o 
  -4   8   7      815.43      782.50      4.77 o 
  -3   8   7      971.38      946.18      6.50 o 
  -2   8   7     1115.96      993.52      8.04 o 
  -1   8   7      384.79      357.95      2.94 o 
   0   8   7      302.51      259.66      1.94 o 
   1   8   7     1036.91      957.61      4.82 o 
   2   8   7      100.97       95.40      1.32 o 
   3   8   7        3.89        3.86      0.68 o 
   4   8   7       55.23       52.05      1.12 o 
   5   8   7      171.17      171.15      1.85 o 
   6   8   7      368.27      395.12      2.31 o 
   7   8   7       14.64       12.50      0.63 o 
  -7   9   7       67.59       69.05      1.44 o 
  -6   9   7      125.37      120.38      1.21 o 
  -5   9   7       34.67       36.03      0.84 o 
  -4   9   7        0.58        1.34      0.60 o 
  -3   9   7      311.29      317.85      2.29 o 
  -2   9   7      426.53      375.58      2.76 o 
  -1   9   7       92.36       82.64      1.14 o 
   0   9   7      215.64      202.86      1.67 o 
   1   9   7       75.22       70.60      1.03 o 
   2   9   7        1.60        1.44      0.52 o 
   3   9   7       55.32       55.77      1.09 o 
   4   9   7      177.85      166.78      1.58 o 
   5   9   7      219.00      220.87      1.86 o 
   6   9   7      209.32      223.05      1.47 o 
  -6  10   7      169.22      192.94      1.38 o 
  -5  10   7       19.60       20.56      0.66 o 
  -4  10   7      211.20      230.42      1.63 o 
  -3  10   7       88.65       85.09      1.16 o 
  -2  10   7       19.04       15.96      0.75 o 
  -1  10   7       17.23       19.11      0.76 o 
   0  10   7       15.15       12.65      0.70 o 
   1  10   7       22.09       24.99      0.72 o 
   2  10   7       64.48       56.89      0.99 o 
   3  10   7      393.81      402.14      2.92 o 
   4  10   7       86.24       84.26      1.11 o 
   5  10   7       10.81       12.98      0.63 o 
   6  10   7      101.21      100.51      1.96 o 
  -5  11   7        5.85        5.61      0.34 o 
  -4  11   7        2.06        4.43      0.50 o 
  -3  11   7      212.29      193.19      1.80 o 
  -2  11   7      396.52      406.79      2.40 o 
  -1  11   7        1.27        2.42      0.51 o 
   0  11   7       60.11       53.47      0.88 o 
   1  11   7       32.19       29.36      0.77 o 
   2  11   7      135.91      124.13      1.31 o 
   3  11   7        5.96        5.02      0.52 o 
   4  11   7       93.50       86.80      1.24 o 
   5  11   7       47.48       43.82      1.52 o 
  -4  12   7      266.11      281.40      2.74 o 
  -3  12   7        2.65        1.89      0.38 o 
  -2  12   7      143.61      122.28      1.14 o 
  -1  12   7      188.31      190.92      1.41 o 
   0  12   7       47.97       45.46      0.90 o 
   1  12   7      414.18      443.12      4.22 o 
   2  12   7       21.75       21.83      0.69 o 
   3  12   7       12.10       14.97      0.57 o 
  -1  13   7       50.60       48.61      0.99 o 
   0  13   7      311.97      351.30      5.16 o 
   1  13   7       15.31       14.80      0.58 o 
  -9   0   8       99.46       96.93      1.85 o 
  -8   0   8      344.74      331.88      3.99 o 
  -7   0   8     3349.36     3262.53     21.89 o 
  -6   0   8        9.02        9.24      0.81 o 
  -5   0   8     2260.12     2117.57     13.84 o 
  -4   0   8       61.67       56.86      1.93 o 
  -3   0   8      913.65      896.06     17.72 o 
  -2   0   8        0.57        5.34      1.34 o 
  -1   0   8      169.86      159.61      2.64 o 
   0   0   8        1.36        2.50      0.81 o 
   1   0   8     2833.36     2787.02     32.47 o 
   2   0   8      171.45      145.82      2.59 o 
   3   0   8     1982.39     1954.52      9.29 o 
   4   0   8      860.13      850.55      7.92 o 
   5   0   8      249.33      235.33      2.55 o 
   6   0   8     1489.28     1461.37     19.30 o 
   7   0   8      437.18      433.63      3.53 o 
   8   0   8       15.11       10.80      0.91 o 
   9   0   8       46.83       43.99      2.07 o 
  -9   1   8       55.99       58.81      1.37 o 
  -8   1   8       16.81       11.27      0.66 o 
  -7   1   8        8.28       16.07      0.79 o 
  -6   1   8       32.67       28.24      0.71 o 
  -5   1   8       46.89       45.57      1.45 o 
  -4   1   8      438.43      416.68      3.56 o 
  -3   1   8      784.07      718.32     10.51 o 
  -2   1   8      563.06      593.76      4.80 o 
  -1   1   8      646.12      625.19      7.32 o 
   0   1   8     4998.97     5232.47     35.45 o 
   1   1   8     2590.79     2588.57     17.07 o 
   2   1   8        5.82        5.69      0.66 o 
   3   1   8       14.81       16.35      0.91 o 
   4   1   8       15.35       10.89      1.06 o 
   5   1   8       37.19       38.80      0.86 o 
   6   1   8      199.37      189.17      1.77 o 
   7   1   8      133.87      140.61      1.55 o 
   8   1   8      265.43      283.44      2.07 o 
   9   1   8      138.63      126.43      2.13 o 
  -9   2   8      161.58      163.46      4.25 o 
  -8   2   8      536.53      565.74      4.13 o 
  -7   2   8       89.05       77.45      1.60 o 
  -6   2   8      130.80      115.09      1.30 o 
  -5   2   8       37.95       35.89      0.89 o 
  -4   2   8     1586.10     1481.41     12.15 o 
  -3   2   8       51.07       45.41      1.17 o 
  -2   2   8     2582.58     2406.82     19.34 o 
  -1   2   8      204.26      186.81      1.98 o 
   0   2   8     1534.15     1498.81     11.20 o 
   1   2   8      552.06      554.18      4.78 o 
   2   2   8      782.23      789.75      5.62 o 
   3   2   8      253.91      246.97      3.72 o 
   4   2   8       56.53       52.21      2.39 o 
   5   2   8       69.07       68.52      1.14 o 
   6   2   8      262.55      256.57      2.13 o 
   7   2   8       14.16       17.45      0.85 o 
   8   2   8       34.49       29.96      0.98 o 
  -9   3   8       78.69       78.95      1.51 o 
  -8   3   8      191.13      200.80      2.65 o 
  -7   3   8      101.26       89.96      1.42 o 
  -6   3   8      179.06      157.55      1.85 o 
  -5   3   8      203.97      200.72      1.49 o 
  -4   3   8      247.25      226.06      3.05 o 
  -3   3   8      477.65      463.49      4.48 o 
  -2   3   8      544.33      504.34      4.63 o 
  -1   3   8      346.07      345.61      2.41 o 
   0   3   8      194.08      220.75      2.75 o 
   1   3   8        3.85        5.01      0.73 o 
   2   3   8      571.22      518.79      3.55 o 
   3   3   8       42.20       38.41      1.37 o 
   4   3   8        4.11        2.97      0.68 o 
   5   3   8      350.44      338.71      3.12 o 
   6   3   8       69.74       58.40      1.26 o 
   7   3   8       16.84       19.29      1.03 o 
   8   3   8      151.72      145.15      1.53 o 
  -9   4   8       41.79       50.76      4.36 o 
  -8   4   8       42.49       44.28      1.02 o 
  -7   4   8      610.61      610.41      4.52 o 
  -6   4   8      431.70      421.44      4.08 o 
  -5   4   8     1081.86      996.84      5.57 o 
  -4   4   8      363.13      332.65      2.58 o 
  -3   4   8      782.44      724.61      7.28 o 
  -2   4   8        2.63        6.87      0.78 o 
  -1   4   8       32.72       34.26      1.00 o 
   0   4   8      290.23      283.37      2.25 o 
   1   4   8      102.29      100.50      1.55 o 
   2   4   8      371.38      354.03      3.21 o 
   3   4   8      169.32      160.11      2.71 o 
   4   4   8      151.09      146.46      1.48 o 
   5   4   8      328.03      313.13      2.69 o 
   6   4   8       50.26       52.61      1.20 o 
   7   4   8        2.95        1.62      0.62 o 
   8   4   8       69.51       50.49      1.18 o 
  -8   5   8      195.10      206.72      2.10 o 
  -7   5   8       61.42       57.47      1.05 o 
  -6   5   8      480.65      496.91      2.69 o 
  -5   5   8       12.84       15.04      0.61 o 
  -4   5   8     3579.53     3370.00     18.67 o 
  -3   5   8     4172.21     3997.80     30.65 o 
  -2   5   8      210.60      212.57      2.43 o 
  -1   5   8     1398.40     1405.33      7.02 o 
   0   5   8      126.07      125.04      2.08 o 
   1   5   8      668.36      651.47      4.11 o 
   2   5   8       66.08       54.90      1.70 o 
   3   5   8      303.25      294.72      3.30 o 
   4   5   8      850.76      850.65      6.26 o 
   5   5   8       76.31       75.45      1.52 o 
   6   5   8       60.14       64.64      1.28 o 
   7   5   8      134.20      139.41      1.48 o 
   8   5   8      118.42      118.81      1.61 o 
  -8   6   8        5.29        5.82      0.47 o 
  -7   6   8      113.31      126.61      1.27 o 
  -6   6   8        0.85        2.09      0.51 o 
  -5   6   8        2.93        3.64      0.54 o 
  -4   6   8      168.84      161.37      1.54 o 
  -3   6   8        4.33        4.89      0.55 o 
  -2   6   8        1.00        2.92      0.98 o 
  -1   6   8       30.07       26.40      1.19 o 
   0   6   8        1.23        4.18      0.87 o 
   1   6   8       54.69       53.13      1.32 o 
   2   6   8       93.54       81.93      1.25 o 
   3   6   8        1.60        2.81      0.51 o 
   4   6   8      285.82      292.12      2.87 o 
   5   6   8        1.52        1.86      0.61 o 
   6   6   8        3.84        3.76      0.61 o 
   7   6   8      165.95      169.04      1.66 o 
  -7   7   8        9.29        9.84      0.50 o 
  -6   7   8       40.58       43.01      0.88 o 
  -5   7   8       14.74       13.63      0.67 o 
  -4   7   8       53.74       48.97      0.98 o 
  -3   7   8       14.33       18.91      1.20 o 
  -2   7   8     1461.53     1364.34      8.70 o 
  -1   7   8      386.18      335.91      2.85 o 
   0   7   8       52.99       54.24      1.55 o 
   1   7   8      175.44      167.17      1.31 o 
   2   7   8        5.20        5.02      0.56 o 
   3   7   8      197.40      188.99      1.67 o 
   4   7   8      202.23      203.96      2.19 o 
   5   7   8       11.82       15.82      1.10 o 
   6   7   8       62.72       62.62      1.14 o 
   7   7   8       80.46       82.27      2.87 o 
  -7   8   8      226.56      237.62      2.83 o 
  -6   8   8       25.59       26.42      0.73 o 
  -5   8   8       33.13       27.23      0.78 o 
  -4   8   8        2.90        2.42      0.58 o 
  -3   8   8       12.69       19.30      0.89 o 
  -2   8   8      193.42      186.24      2.02 o 
  -1   8   8        3.29        2.74      0.53 o 
   0   8   8      497.01      491.22      2.26 o 
   1   8   8      461.45      441.46      3.42 o 
   2   8   8       72.67       65.86      1.12 o 
   3   8   8        6.04        9.35      0.65 o 
   4   8   8      114.99      110.40      1.35 o 
   5   8   8       77.37       66.49      1.33 o 
   6   8   8        3.35        4.41      0.56 o 
   7   8   8        0.58        0.08      0.64 o 
  -6   9   8      620.42      661.56      4.92 o 
  -5   9   8      170.98      171.71      1.39 o 
  -4   9   8      662.45      639.59      6.93 o 
  -3   9   8        1.10        2.34      0.61 o 
  -2   9   8       33.70       32.05      0.82 o 
  -1   9   8      104.38      108.01      1.42 o 
   0   9   8      109.95      101.51      1.22 o 
   1   9   8     1089.91     1024.95      7.19 o 
   2   9   8      384.66      374.06      2.45 o 
   3   9   8      131.57      126.85      1.35 o 
   4   9   8      521.37      532.22      3.39 o 
   5   9   8      234.09      247.02      2.14 o 
   6   9   8       47.25       49.84      0.83 o 
  -5  10   8        1.10        2.75      0.43 o 
  -4  10   8      200.30      223.15      1.60 o 
  -3  10   8        0.11        1.80      0.60 o 
  -2  10   8      295.95      305.01      2.34 o 
  -1  10   8        2.05        2.84      0.60 o 
   0  10   8      718.95      730.97      6.21 o 
   1  10   8      158.46      139.03      1.31 o 
   2  10   8       91.55       87.19      1.02 o 
   3  10   8       34.43       35.52      0.84 o 
   4  10   8        0.12        1.09      0.52 o 
   5  10   8        0.08        0.98      0.47 o 
  -4  11   8       57.37       58.04      1.06 o 
  -3  11   8      473.89      479.18      3.39 o 
  -2  11   8       13.20       11.98      0.62 o 
  -1  11   8      580.32      621.28      2.41 o 
   0  11   8       17.25       19.73      0.67 o 
   1  11   8        9.84       18.23      0.70 o 
   2  11   8       33.58       28.81      0.78 o 
   3  11   8       15.49       14.83      0.65 o 
   4  11   8        1.40        2.21      0.57 o 
  -3  12   8      164.37      205.72      2.52 o 
  -2  12   8       19.03       19.04      0.55 o 
  -1  12   8       31.27       28.30      0.63 o 
   0  12   8        2.24        3.02      0.45 o 
   1  12   8       41.52       39.86      0.77 o 
   2  12   8       33.12       30.89      2.11 o 
  -9   1   9      196.41      196.74      9.46 o 
  -8   1   9       62.34       57.90      1.03 o 
  -7   1   9       91.63       91.18      1.31 o 
  -6   1   9      550.15      519.12      3.52 o 
  -5   1   9      334.99      310.96      1.79 o 
  -4   1   9      420.48      370.30      3.65 o 
  -3   1   9      185.43      166.69      2.26 o 
  -2   1   9      533.21      470.65      5.10 o 
  -1   1   9        6.57        4.14      0.61 o 
   0   1   9     1621.31     1600.57     12.66 o 
   1   1   9        0.03        1.84      0.64 o 
   2   1   9      120.77      109.86      1.75 o 
   3   1   9      199.31      186.46      2.41 o 
   4   1   9      203.62      207.85      1.64 o 
   5   1   9      158.32      156.13      1.55 o 
   6   1   9        2.86        4.22      0.73 o 
   7   1   9      161.15      155.18      1.84 o 
   8   1   9       66.37       61.08      0.98 o 
  -9   2   9        7.75        6.69      1.44 o 
  -8   2   9      134.99      133.97      1.48 o 
  -7   2   9      498.11      474.89      2.64 o 
  -6   2   9        2.33        7.45      0.62 o 
  -5   2   9       97.90       92.27      1.05 o 
  -4   2   9      241.23      221.00      1.96 o 
  -3   2   9     2623.06     2540.34     23.67 o 
  -2   2   9       13.48       18.57      0.99 o 
  -1   2   9       64.51       60.82      1.25 o 
   0   2   9      593.62      577.65      5.92 o 
   1   2   9      314.02      324.39      2.89 o 
   2   2   9      328.11      316.39      2.98 o 
   3   2   9       47.91       49.95      1.48 o 
   4   2   9      265.39      256.85      1.98 o 
   5   2   9      411.79      413.67      2.55 o 
   6   2   9       20.69       19.10      0.98 o 
   7   2   9       39.80       31.78      1.10 o 
   8   2   9       95.26       93.47      1.30 o 
  -8   3   9      288.66      279.91      1.94 o 
  -7   3   9      741.79      753.89      7.82 o 
  -6   3   9       32.34       29.56      0.78 o 
  -5   3   9      150.60      122.15      1.21 o 
  -4   3   9      396.96      402.50      4.09 o 
  -3   3   9      108.91      111.56      2.05 o 
  -2   3   9      103.81       94.97      2.25 o 
  -1   3   9      404.94      434.93      3.01 o 
   0   3   9       75.44       68.88      1.59 o 
   1   3   9      833.93      795.05      5.10 o 
   2   3   9      598.47      553.98      4.10 o 
   3   3   9      352.26      310.20      6.00 o 
   4   3   9       40.07       38.75      0.89 o 
   5   3   9      132.77      129.40      1.63 o 
   6   3   9        5.96        5.05      0.69 o 
   7   3   9       52.96       40.28      1.07 o 
   8   3   9        0.05       -0.02      0.43 o 
  -8   4   9       39.23       44.81      1.04 o 
  -7   4   9      167.64      154.29      1.86 o 
  -6   4   9        3.06        5.69      0.58 o 
  -5   4   9      252.35      226.05      1.63 o 
  -4   4   9      151.27      137.17      1.47 o 
  -3   4   9     5552.36     5186.02     37.87 o 
  -2   4   9      116.15      111.04      2.08 o 
  -1   4   9     1616.23     1524.44      8.89 o 
   0   4   9       14.00       13.94      1.72 o 
   1   4   9     1678.17     1625.15     10.44 o 
   2   4   9      252.63      244.78      3.53 o 
   3   4   9       13.49       13.20      0.59 o 
   4   4   9        8.54        8.43      0.57 o 
   5   4   9      442.97      438.32      2.49 o 
   6   4   9       10.08       10.40      0.73 o 
   7   4   9       36.19       39.50      0.94 o 
   8   4   9      262.85      259.03      2.66 o 
  -8   5   9      105.90      103.49      1.89 o 
  -7   5   9        1.71        2.49      0.56 o 
  -6   5   9        8.94        8.77      0.65 o 
  -5   5   9        3.36        4.42      0.52 o 
  -4   5   9      226.53      195.86      2.04 o 
  -3   5   9        0.20        2.68      0.68 o 
  -2   5   9     1019.93      980.08      5.88 o 
  -1   5   9      552.99      510.01      5.75 o 
   0   5   9     1809.09     1727.79      8.74 o 
   1   5   9      172.07      153.49      3.10 o 
   2   5   9       16.35       13.54      0.57 o 
   3   5   9        1.79        3.50      0.63 o 
   4   5   9        4.26        4.57      0.61 o 
   5   5   9       72.01       71.74      1.35 o 
   6   5   9        1.54        1.96      0.61 o 
   7   5   9      146.11      158.23      1.54 o 
  -8   6   9      197.28      214.60      3.17 o 
  -7   6   9        7.62        6.69      0.50 o 
  -6   6   9     1606.82     1686.81      8.56 o 
  -5   6   9      178.95      172.47      4.97 o 
  -4   6   9      225.57      211.81      2.15 o 
  -3   6   9       30.73       28.34      0.81 o 
  -2   6   9      210.63      212.61      1.52 o 
  -1   6   9      496.90      449.05      2.30 o 
   0   6   9      360.00      321.17      2.75 o 
   1   6   9      101.54       91.60      1.16 o 
   2   6   9     1382.30     1329.10      9.12 o 
   3   6   9        3.69        4.48      0.56 o 
   4   6   9      582.49      576.57      5.74 o 
   5   6   9      406.54      409.64      2.64 o 
   6   6   9       25.14       26.82      0.85 o 
   7   6   9      137.10      150.86      1.80 o 
  -7   7   9       95.12       86.09      1.02 o 
  -6   7   9       59.09       58.64      1.12 o 
  -5   7   9      170.71      158.60      1.55 o 
  -4   7   9      164.94      152.49      1.46 o 
  -3   7   9        5.63        3.87      0.59 o 
  -2   7   9        2.82        4.88      0.59 o 
  -1   7   9       73.11       65.20      0.94 o 
   0   7   9       29.31       30.32      0.76 o 
   1   7   9       63.31       58.32      0.96 o 
   2   7   9       10.36       10.31      0.72 o 
   3   7   9      167.23      164.83      1.71 o 
   4   7   9       90.66       91.46      1.31 o 
   5   7   9       15.12       12.19      0.81 o 
   6   7   9       12.01       12.73      0.69 o 
   7   7   9       21.36       18.40      0.90 o 
  -6   8   9       33.99       39.72      0.77 o 
  -5   8   9      296.52      330.05      2.07 o 
  -4   8   9       22.83       22.61      0.81 o 
  -3   8   9      491.65      480.14      4.63 o 
  -2   8   9        7.62        6.30      0.63 o 
  -1   8   9     2993.52     2788.26     20.22 o 
   0   8   9      348.73      320.18      2.35 o 
   1   8   9      307.90      297.62      2.75 o 
   2   8   9      224.74      214.61      1.76 o 
   3   8   9       58.27       53.15      0.99 o 
   4   8   9       63.37       62.10      1.15 o 
   5   8   9       31.14       28.28      0.91 o 
   6   8   9      300.16      313.24      2.21 o 
  -6   9   9       41.00       42.04      0.85 o 
  -5   9   9       43.63       45.83      0.86 o 
  -4   9   9       29.59       30.07      0.89 o 
  -3   9   9        4.69        6.89      0.69 o 
  -2   9   9        9.00        9.35      0.73 o 
  -1   9   9       31.28       33.91      0.85 o 
   0   9   9      448.89      426.01      3.84 o 
   1   9   9        3.58        3.42      0.52 o 
   2   9   9        0.12        0.84      0.59 o 
   3   9   9      221.36      218.34      1.79 o 
   4   9   9       16.77       14.10      0.79 o 
   5   9   9        3.32        3.68      0.54 o 
  -5  10   9        2.16        2.54      0.43 o 
  -4  10   9      283.73      287.40      1.71 o 
  -3  10   9      149.68      149.82      1.43 o 
  -2  10   9      100.72      104.73      1.13 o 
  -1  10   9      173.17      166.38      1.51 o 
   0  10   9      461.70      476.73      3.26 o 
   1  10   9        2.54        2.58      0.50 o 
   2  10   9      481.18      489.72      4.14 o 
   3  10   9      135.85      144.53      1.88 o 
   4  10   9       53.03       51.24      0.86 o 
  -4  11   9       30.15       42.78      0.78 o 
  -3  11   9        3.68        4.66      0.49 o 
  -2  11   9       54.90       58.68      0.87 o 
  -1  11   9        0.10        0.25      0.44 o 
   0  11   9        4.74        1.58      0.41 o 
   1  11   9        0.05        0.82      0.41 o 
   2  11   9        0.84        0.83      0.45 o 
   3  11   9        0.18        0.88      0.42 o 
  -2  12   9        1.30        4.46      1.29 o 
  -1  12   9       15.36       23.42      0.78 o 
   0  12   9        2.69        2.51      0.43 o 
   1  12   9      219.48      227.64      2.17 o 
  -8   0  10      373.25      410.28      2.64 o 
  -7   0  10      631.91      639.45      3.93 o 
  -6   0  10      427.63      366.47      3.36 o 
  -5   0  10      116.51      140.87      1.86 o 
  -4   0  10      121.45      136.60      4.51 o 
  -3   0  10        8.51       11.00      1.50 o 
  -2   0  10        2.22        3.33      1.28 o 
  -1   0  10        9.78        6.53      1.23 o 
   0   0  10      283.74      295.17      4.24 o 
   1   0  10     1393.70     1295.37     12.83 o 
   2   0  10     2148.90     2061.19     11.34 o 
   3   0  10     2457.33     2337.13     19.07 o 
   4   0  10        1.88        3.44      0.82 o 
   5   0  10      162.55      153.55      2.24 o 
   6   0  10       22.03       19.33      1.60 o 
   7   0  10       36.88       38.04      1.57 o 
   8   0  10       13.29       10.06      1.47 o 
  -8   1  10       68.63       67.05      0.93 o 
  -7   1  10      162.67      168.23      1.47 o 
  -6   1  10      411.42      417.72      2.61 o 
  -5   1  10      900.10      799.65      5.04 o 
  -4   1  10      622.85      562.55      3.20 o 
  -3   1  10     2858.50     2621.04     14.10 o 
  -2   1  10       32.74       32.80      1.07 o 
  -1   1  10      616.17      574.98      5.59 o 
   0   1  10      537.06      500.14      3.87 o 
   1   1  10      187.68      165.22      2.54 o 
   2   1  10      489.85      481.66      3.75 o 
   3   1  10       58.13       54.04      1.31 o 
   4   1  10      263.08      261.27      3.06 o 
   5   1  10      564.36      572.01      4.06 o 
   6   1  10      125.30      128.46      1.66 o 
   7   1  10       45.74       47.89      1.18 o 
   8   1  10      525.57      525.01      3.28 o 
  -8   2  10        9.70       10.31      0.52 o 
  -7   2  10        3.41        3.13      0.51 o 
  -6   2  10      175.86      189.47      1.72 o 
  -5   2  10      146.29      110.59      1.31 o 
  -4   2  10      421.18      360.58      2.27 o 
  -3   2  10      248.88      239.81      2.72 o 
  -2   2  10      789.39      725.80      7.50 o 
  -1   2  10        0.47        2.20      0.79 o 
   0   2  10     1073.31     1008.97      8.98 o 
   1   2  10       71.50       59.67      1.77 o 
   2   2  10      300.24      295.72      3.32 o 
   3   2  10       61.68       52.66      0.91 o 
   4   2  10       22.91       18.99      0.70 o 
   5   2  10       34.02       38.19      1.04 o 
   6   2  10       20.82       20.41      1.21 o 
   7   2  10       96.38      101.38      1.90 o 
   8   2  10       14.54       14.66      0.85 o 
  -8   3  10       58.55       57.31      1.42 o 
  -7   3  10      233.65      238.04      2.48 o 
  -6   3  10      802.12      829.39      4.01 o 
  -5   3  10       73.81       58.08      0.92 o 
  -4   3  10      675.25      609.31      4.29 o 
  -3   3  10       98.21       83.03      1.04 o 
  -2   3  10     1380.03     1301.77     12.04 o 
  -1   3  10      190.94      160.25      2.32 o 
   0   3  10      383.18      332.53      4.41 o 
   1   3  10        0.29        1.45      1.02 o 
   2   3  10      353.57      323.97      2.85 o 
   3   3  10       58.41       60.86      1.00 o 
   4   3  10      274.09      257.87      2.14 o 
   5   3  10       53.74       56.67      1.11 o 
   6   3  10        2.31        2.03      0.78 o 
   7   3  10       52.11       50.93      1.37 o 
  -8   4  10      125.54      125.32      1.32 o 
  -7   4  10      456.10      494.42      3.80 o 
  -6   4  10      208.53      207.07      1.50 o 
  -5   4  10       40.98       42.82      0.79 o 
  -4   4  10      602.64      582.61      3.27 o 
  -3   4  10      205.57      200.64      2.12 o 
  -2   4  10     2058.25     1954.56      9.15 o 
  -1   4  10     2076.69     1990.54      9.07 o 
   0   4  10      204.46      205.56      2.52 o 
   1   4  10      616.87      570.08      6.47 o 
   2   4  10        0.32        1.19      0.48 o 
   3   4  10      636.34      616.69      4.82 o 
   4   4  10      167.59      152.55      1.75 o 
   5   4  10       87.18       92.77      1.24 o 
   6   4  10       52.43       49.22      1.08 o 
   7   4  10       17.64       17.57      0.70 o 
  -7   5  10       96.65      106.85      1.36 o 
  -6   5  10       35.91       34.67      0.75 o 
  -5   5  10      334.23      324.59      2.43 o 
  -4   5  10       34.97       29.96      0.76 o 
  -3   5  10      249.25      216.58      2.06 o 
  -2   5  10      255.81      248.48      1.64 o 
  -1   5  10     2289.58     2110.14     11.51 o 
   0   5  10       27.25       28.86      0.70 o 
   1   5  10       33.88       30.35      0.84 o 
   2   5  10      263.05      252.62      2.20 o 
   3   5  10        0.01        0.30      0.54 o 
   4   5  10      156.00      156.39      1.90 o 
   5   5  10        0.41        1.33      0.62 o 
   6   5  10        1.15        1.90      0.52 o 
   7   5  10      174.07      172.38      2.79 o 
  -7   6  10        0.25        1.66      0.46 o 
  -6   6  10        0.39        1.14      0.45 o 
  -5   6  10        0.63        1.88      0.51 o 
  -4   6  10        2.71        2.82      0.51 o 
  -3   6  10       19.42       16.76      0.68 o 
  -2   6  10      964.74      931.82      7.35 o 
  -1   6  10     1152.34     1110.97      6.21 o 
   0   6  10      333.95      316.78      2.85 o 
   1   6  10       66.79       57.46      0.91 o 
   2   6  10      111.35      112.60      1.42 o 
   3   6  10       31.87       28.11      0.82 o 
   4   6  10        1.21        1.60      0.58 o 
   5   6  10       11.49       13.60      0.74 o 
   6   6  10      133.00      138.63      1.39 o 
  -7   7  10       98.83      109.99      2.41 o 
  -6   7  10       29.72       33.40      0.77 o 
  -5   7  10      751.44      811.01      2.94 o 
  -4   7  10       19.12       20.90      0.68 o 
  -3   7  10      352.19      361.79      4.01 o 
  -2   7  10       10.81       12.82      0.67 o 
  -1   7  10      115.65      115.50      1.21 o 
   0   7  10       53.28       45.44      1.00 o 
   1   7  10      189.18      179.27      1.69 o 
   2   7  10       78.14       68.41      1.44 o 
   3   7  10        5.18        5.02      0.61 o 
   4   7  10       59.62       52.62      1.08 o 
   5   7  10       18.59       18.20      0.77 o 
   6   7  10      125.59      124.38      1.96 o 
  -6   8  10        2.21        3.17      0.42 o 
  -5   8  10       18.38       19.92      0.61 o 
  -4   8  10       37.86       32.94      0.84 o 
  -3   8  10       34.51       34.07      0.83 o 
  -2   8  10      397.41      367.15      2.30 o 
  -1   8  10       18.84       20.69      0.72 o 
   0   8  10       19.52       16.90      0.70 o 
   1   8  10       21.99       18.48      0.73 o 
   2   8  10      119.34      121.42      1.57 o 
   3   8  10       40.89       38.94      0.94 o 
   4   8  10       88.14       92.26      1.49 o 
   5   8  10        0.35        0.42      0.55 o 
  -5   9  10       36.92       43.00      0.69 o 
  -4   9  10      168.21      173.61      1.38 o 
  -3   9  10      387.12      387.97      2.48 o 
  -2   9  10       81.99       89.09      1.20 o 
  -1   9  10        3.37        5.69      0.59 o 
   0   9  10      379.87      393.84      6.00 o 
   1   9  10        3.12        3.35      0.55 o 
   2   9  10      745.15      795.53      5.87 o 
   3   9  10      287.34      294.02      2.29 o 
   4   9  10      191.02      211.55      2.61 o 
   5   9  10       10.34        9.29      0.52 o 
  -4  10  10       81.73       81.75      0.99 o 
  -3  10  10        9.62       10.62      0.53 o 
  -2  10  10      200.26      197.58      1.71 o 
  -1  10  10       89.90       82.77      1.06 o 
   0  10  10        4.59        4.07      0.50 o 
   1  10  10        1.42        1.38      0.49 o 
   2  10  10      111.57      120.04      1.53 o 
   3  10  10      131.61      115.87      1.30 o 
   4  10  10        7.08        7.40      0.67 o 
  -3  11  10      614.93      657.33     17.72 o 
  -2  11  10        1.99        2.02      0.46 o 
  -1  11  10      369.67      436.09      4.74 o 
   0  11  10       11.13       10.84      0.75 o 
   1  11  10      129.21      146.74      1.22 o 
   2  11  10      157.56      174.57      2.39 o 
  -8   1  11       64.20       59.62      1.23 o 
  -7   1  11       58.50       57.43      0.85 o 
  -6   1  11      344.03      348.70      2.06 o 
  -5   1  11      154.94      135.87      1.26 o 
  -4   1  11      308.20      330.02      2.39 o 
  -3   1  11      278.35      264.20      1.77 o 
  -2   1  11      931.44      849.83      4.06 o 
  -1   1  11       74.67       76.03      0.88 o 
   0   1  11       47.14       42.75      0.79 o 
   1   1  11      292.52      273.34      2.05 o 
   2   1  11       75.42       67.02      0.98 o 
   3   1  11        3.06        4.34      0.50 o 
   4   1  11       14.87       12.35      0.68 o 
   5   1  11       55.02       60.01      1.04 o 
   6   1  11       50.98       52.34      1.19 o 
   7   1  11       49.86       56.09      1.34 o 
  -8   2  11       22.34       15.27      1.22 o 
  -7   2  11      197.21      210.03      1.67 o 
  -6   2  11      576.97      533.39      2.69 o 
  -5   2  11        0.62        3.55      0.59 o 
  -4   2  11      423.04      383.48      2.52 o 
  -3   2  11        0.27        3.64      0.71 o 
  -2   2  11       40.62       46.33      0.88 o 
  -1   2  11        0.32        1.32      0.45 o 
   0   2  11        5.73        8.79      0.54 o 
   1   2  11       70.48       68.88      1.24 o 
   2   2  11     1472.00     1444.77      9.50 o 
   3   2  11       18.25       19.53      0.80 o 
   4   2  11       84.12       80.86      1.21 o 
   5   2  11       31.45       35.44      1.01 o 
   6   2  11       77.01       71.96      1.65 o 
   7   2  11        0.22        0.39      0.64 o 
  -7   3  11      188.20      210.78      1.53 o 
  -6   3  11      152.11      163.33      1.36 o 
  -5   3  11      526.43      505.67      2.76 o 
  -4   3  11      446.44      362.34      3.46 o 
  -3   3  11       46.58       46.33      0.84 o 
  -2   3  11        7.15        9.60      0.52 o 
  -1   3  11     2872.34     2732.64     16.40 o 
   0   3  11       16.89       18.45      0.65 o 
   1   3  11     1164.28     1087.27      4.98 o 
   2   3  11      232.84      224.62      2.17 o 
   3   3  11     1203.39     1211.13      8.71 o 
   4   3  11        1.79        2.32      0.56 o 
   5   3  11       88.97       90.63      1.68 o 
   6   3  11        0.55        1.06      0.79 o 
   7   3  11       41.46       36.25      1.06 o 
  -7   4  11       14.80       18.35      0.67 o 
  -6   4  11      507.31      500.84      2.20 o 
  -5   4  11      539.56      556.53      3.57 o 
  -4   4  11       43.14       40.85      0.91 o 
  -3   4  11      956.51      878.47      5.80 o 
  -2   4  11       43.35       49.58      0.80 o 
  -1   4  11      215.58      212.51      1.80 o 
   0   4  11       38.82       34.17      0.76 o 
   1   4  11       50.22       48.26      0.91 o 
   2   4  11      321.99      315.51      3.28 o 
   3   4  11       36.31       36.15      1.05 o 
   4   4  11        5.74        4.18      0.59 o 
   5   4  11      209.46      213.46      2.06 o 
   6   4  11        0.35        1.51      0.57 o 
   7   4  11       26.13       27.32      0.99 o 
  -7   5  11      164.74      186.36      2.09 o 
  -6   5  11       42.13       40.20      0.67 o 
  -5   5  11       96.72       96.49      1.11 o 
  -4   5  11      345.45      350.01      2.00 o 
  -3   5  11      355.93      355.99      2.73 o 
  -2   5  11      118.49      109.02      1.39 o 
  -1   5  11      391.22      370.94      2.14 o 
   0   5  11      120.84      107.70      1.28 o 
   1   5  11      729.61      697.60      4.91 o 
   2   5  11        0.66        3.89      1.15 o 
   3   5  11       98.18       89.29      1.21 o 
   4   5  11      335.52      340.35      2.84 o 
   5   5  11       10.22        9.68      0.63 o 
   6   5  11      186.22      199.61      1.63 o 
  -6   6  11      383.67      421.27      2.06 o 
  -5   6  11       30.42       33.22      0.72 o 
  -4   6  11      220.58      212.36      1.84 o 
  -3   6  11       57.02       64.11      1.29 o 
  -2   6  11      527.75      514.66      2.80 o 
  -1   6  11       15.31       12.32      0.64 o 
   0   6  11     1030.74     1021.22      6.86 o 
   1   6  11        1.18        1.93      0.59 o 
   2   6  11      895.35      884.58      7.05 o 
   3   6  11       17.53       19.38      0.70 o 
   4   6  11      104.20      111.03      1.61 o 
   5   6  11        1.16        3.30      0.52 o 
   6   6  11       23.53       22.28      0.67 o 
  -6   7  11      149.54      165.37      1.52 o 
  -5   7  11        3.35        3.09      0.44 o 
  -4   7  11      260.95      274.98      2.00 o 
  -3   7  11       25.34       21.46      0.82 o 
  -2   7  11       43.17       37.75      0.85 o 
  -1   7  11      270.38      250.78      3.16 o 
   0   7  11        0.18        0.40      0.59 o 
   1   7  11      973.03      971.61      7.58 o 
   2   7  11       12.42       10.82      0.71 o 
   3   7  11       64.25       68.33      1.14 o 
   4   7  11      345.18      349.62      2.51 o 
   5   7  11      105.62      108.76      1.26 o 
  -5   8  11      339.76      357.08      3.54 o 
  -4   8  11      276.21      302.14      2.47 o 
  -3   8  11      392.77      407.63      2.00 o 
  -2   8  11        1.80        2.55      0.52 o 
  -1   8  11      411.52      437.97      3.50 o 
   0   8  11       23.16       20.68      0.86 o 
   1   8  11      164.85      161.21      1.59 o 
   2   8  11      138.26      141.46      1.52 o 
   3   8  11       21.04       18.05      0.71 o 
   4   8  11       12.34       14.39      0.76 o 
   5   8  11      138.41      144.52      1.50 o 
  -4   9  11      105.62      119.65      1.23 o 
  -3   9  11      179.55      204.38      1.51 o 
  -2   9  11      102.12       97.26      1.56 o 
  -1   9  11       13.82       11.63      0.65 o 
   0   9  11       41.19       46.85      1.01 o 
   1   9  11      231.22      228.16      2.07 o 
   2   9  11      176.23      187.02      2.02 o 
   3   9  11       95.87       97.35      1.01 o 
   4   9  11      134.35      135.90      1.19 o 
  -3  10  11       35.81       34.02      0.80 o 
  -2  10  11       71.12       84.86      1.32 o 
  -1  10  11        1.01        2.60      0.42 o 
   0  10  11      147.92      153.14      1.77 o 
   1  10  11       41.14       39.66      0.92 o 
   2  10  11        3.89        7.67      0.50 o 
  -7   0  12      401.56      449.10      3.59 o 
  -6   0  12      214.32      215.09      2.44 o 
  -5   0  12      269.59      264.48      2.62 o 
  -4   0  12       78.23       52.30      1.45 o 
  -3   0  12      369.74      309.79      3.05 o 
  -2   0  12     1379.33     1251.22      9.82 o 
  -1   0  12     5006.75     4565.78     41.11 o 
   0   0  12        5.01        3.87      0.87 o 
   1   0  12     1594.72     1501.29     17.12 o 
   2   0  12      470.58      468.31      4.67 o 
   3   0  12      591.83      572.22      5.02 o 
   4   0  12       41.66       39.98      1.30 o 
   5   0  12      149.35      155.83      3.54 o 
   6   0  12       70.26       71.69      1.76 o 
  -7   1  12        0.55        1.40      0.42 o 
  -6   1  12      641.30      642.46      4.35 o 
  -5   1  12      272.66      267.81      1.77 o 
  -4   1  12       70.15       57.65      1.20 o 
  -3   1  12        4.12        6.82      0.66 o 
  -2   1  12        0.52        2.77      0.47 o 
  -1   1  12      213.46      197.05      1.96 o 
   0   1  12       18.70       19.14      0.66 o 
   1   1  12      384.48      371.41      3.89 o 
   2   1  12      345.12      327.54      3.23 o 
   3   1  12      104.49      105.74      3.71 o 
   4   1  12       71.01       66.27      1.04 o 
   5   1  12      377.85      382.19      3.11 o 
   6   1  12        1.33        0.18      0.55 o 
  -7   2  12      290.79      312.73      2.67 o 
  -6   2  12      190.21      202.19      1.51 o 
  -5   2  12      660.78      682.67      2.88 o 
  -4   2  12      946.61      978.12      6.29 o 
  -3   2  12        8.46       16.18      1.08 o 
  -2   2  12     1649.86     1520.58      9.57 o 
  -1   2  12      170.36      156.41      1.85 o 
   0   2  12       47.30       45.64      0.85 o 
   1   2  12      156.63      138.46      1.55 o 
   2   2  12      228.35      207.58      2.10 o 
   3   2  12       14.13       13.05      0.64 o 
   4   2  12      378.84      369.17      3.17 o 
   5   2  12        1.41        4.22      0.63 o 
   6   2  12      313.66      338.23      2.95 o 
  -7   3  12       74.13       80.35      2.00 o 
  -6   3  12      103.57      108.38      1.11 o 
  -5   3  12        3.17        4.99      0.51 o 
  -4   3  12       41.28       36.50      0.75 o 
  -3   3  12       19.69       18.05      0.66 o 
  -2   3  12        1.34        1.61      0.55 o 
  -1   3  12      210.98      203.22      1.69 o 
   0   3  12       72.94       63.04      1.07 o 
   1   3  12      112.86      110.94      1.27 o 
   2   3  12      710.76      703.61      4.86 o 
   3   3  12        1.24        8.03      2.29 o 
   4   3  12        3.44        8.50      1.70 o 
   5   3  12       85.73       82.47      1.25 o 
   6   3  12        0.96        1.83      0.62 o 
  -7   4  12      356.28      423.34      3.99 o 
  -6   4  12      370.36      429.65      1.89 o 
  -5   4  12        8.95        7.21      0.51 o 
  -4   4  12        2.87        2.22      0.51 o 
  -3   4  12      260.51      236.94      2.16 o 
  -2   4  12        2.44        3.06      0.54 o 
  -1   4  12      140.43      123.75      1.28 o 
   0   4  12      584.57      586.25      3.91 o 
   1   4  12     2019.90     1932.43      7.04 o 
   2   4  12       40.35       41.66      0.94 o 
   3   4  12      151.87      159.63      1.84 o 
   4   4  12        0.10        0.54      0.50 o 
   5   4  12       10.50        8.79      0.65 o 
   6   4  12        2.27        0.86      0.55 o 
  -6   5  12       42.08       48.45      0.69 o 
  -5   5  12      400.62      436.47      2.20 o 
  -4   5  12      249.77      248.72      1.59 o 
  -3   5  12      362.50      375.36      2.90 o 
  -2   5  12      652.25      651.49      4.03 o 
  -1   5  12       58.28       60.13      0.96 o 
   0   5  12     1289.84     1254.69      4.90 o 
   1   5  12      808.86      795.95      5.27 o 
   2   5  12        4.94        7.19      0.60 o 
   3   5  12       31.57       27.13      0.72 o 
   4   5  12        3.54        5.35      0.49 o 
   5   5  12      262.51      261.52      1.89 o 
   6   5  12        8.98        8.06      0.77 o 
  -6   6  12       13.66       24.04      0.74 o 
  -5   6  12        1.87        2.89      0.45 o 
  -4   6  12        3.97        2.38      0.48 o 
  -3   6  12       44.60       46.33      0.88 o 
  -2   6  12        0.92        1.03      0.58 o 
  -1   6  12       85.25       87.36      1.08 o 
   0   6  12      109.50      110.24      1.22 o 
   1   6  12      200.34      183.62      1.92 o 
   2   6  12        4.25        4.18      0.61 o 
   3   6  12       58.97       62.52      0.92 o 
   4   6  12        7.77        9.64      0.51 o 
   5   6  12        2.26        4.09      0.43 o 
  -5   7  12      302.58      313.43      2.81 o 
  -4   7  12      172.61      202.45      1.36 o 
  -3   7  12       97.19       98.24      1.07 o 
  -2   7  12       63.56       62.42      1.03 o 
  -1   7  12       54.16       49.13      0.87 o 
   0   7  12      153.51      146.70      1.66 o 
   1   7  12      355.58      374.60      2.44 o 
   2   7  12      118.79      116.48      1.30 o 
   3   7  12       65.29       61.53      0.90 o 
   4   7  12       34.10       35.04      0.74 o 
  -4   8  12      221.25      247.19      2.84 o 
  -3   8  12        5.69        5.48      0.46 o 
  -2   8  12      152.51      152.54      1.68 o 
  -1   8  12        0.50        1.14      0.47 o 
   0   8  12        0.14        1.07      0.53 o 
   1   8  12      104.03      108.68      1.66 o 
   2   8  12        1.56        1.88      0.53 o 
   3   8  12       13.23       13.07      0.55 o 
   4   8  12        2.77        4.65      0.52 o 
  -3   9  12        9.46        9.67      0.55 o 
  -2   9  12      108.07      101.26      1.98 o 
  -1   9  12        7.05        5.92      0.51 o 
   0   9  12      639.16      691.13      5.31 o 
   1   9  12       41.33       42.77      0.88 o 
   2   9  12      125.60      136.90      1.20 o 
  -1  10  12        4.67        3.70      0.87 o 
   0  10  12        2.62        1.98      0.62 o 
  -6   1  13      113.26      106.98      1.12 o 
  -5   1  13      367.63      386.78      2.90 o 
  -4   1  13      397.58      386.88      2.36 o 
  -3   1  13      361.25      344.78      2.76 o 
  -2   1  13        6.60        6.34      0.51 o 
  -1   1  13       56.19       55.91      0.99 o 
   0   1  13       73.16       71.20      1.13 o 
   1   1  13       57.86       52.46      0.92 o 
   2   1  13       46.28       41.59      0.90 o 
   3   1  13      163.82      169.36      1.31 o 
   4   1  13      462.52      480.10      3.46 o 
   5   1  13        1.11        0.52      0.52 o 
   6   1  13       72.32       77.79      1.60 o 
  -6   2  13       79.27       96.04      1.11 o 
  -5   2  13        6.91        8.76      0.58 o 
  -4   2  13       36.57       35.36      0.76 o 
  -3   2  13      139.45      128.20      1.19 o 
  -2   2  13       26.11       30.75      0.81 o 
  -1   2  13      225.50      224.77      2.27 o 
   0   2  13       59.09       52.99      1.12 o 
   1   2  13       37.11       37.00      1.02 o 
   2   2  13        8.14        9.19      0.75 o 
   3   2  13       42.48       40.80      0.98 o 
   4   2  13        0.13        0.65      0.49 o 
   5   2  13      141.14      149.27      1.60 o 
   6   2  13        8.55        7.61      0.72 o 
  -6   3  13      262.42      329.05      2.44 o 
  -5   3  13       56.82       51.95      0.71 o 
  -4   3  13      236.37      219.75      1.58 o 
  -3   3  13      122.39      127.03      1.73 o 
  -2   3  13        5.01        6.35      0.61 o 
  -1   3  13     1388.09     1349.92      4.55 o 
   0   3  13      230.65      224.50      2.00 o 
   1   3  13      232.21      236.43      2.22 o 
   2   3  13      115.77      114.58      1.37 o 
   3   3  13        3.72        3.80      0.49 o 
   4   3  13      292.40      296.12      2.42 o 
   5   3  13       41.01       46.76      1.07 o 
  -6   4  13      516.98      586.07      3.06 o 
  -5   4  13      408.88      466.84      2.27 o 
  -4   4  13      217.99      240.94      1.70 o 
  -3   4  13      281.56      276.25      2.60 o 
  -2   4  13      446.70      438.05      3.74 o 
  -1   4  13      581.82      593.61      2.46 o 
   0   4  13       66.78       67.14      1.22 o 
   1   4  13      263.38      252.63      2.97 o 
   2   4  13       25.93       26.65      0.79 o 
   3   4  13      851.34      885.48      5.22 o 
   4   4  13        4.69        6.49      0.52 o 
   5   4  13      373.98      379.80      8.82 o 
  -5   5  13      369.56      402.66      2.09 o 
  -4   5  13      756.66      796.72      4.90 o 
  -3   5  13       29.15       28.91      0.86 o 
  -2   5  13      420.85      411.53      2.66 o 
  -1   5  13       15.80       12.19      0.61 o 
   0   5  13       77.49       74.79      1.02 o 
   1   5  13        1.86        2.53      0.54 o 
   2   5  13       62.03       64.56      0.96 o 
   3   5  13        3.07        2.33      0.45 o 
   4   5  13      273.67      286.64      1.94 o 
   5   5  13        4.05        3.79      0.70 o 
  -5   6  13       36.71       39.36      1.15 o 
  -4   6  13       16.52       22.21      1.15 o 
  -3   6  13       14.19       12.65      0.82 o 
  -2   6  13      204.80      206.56      1.85 o 
  -1   6  13      252.63      247.34      1.83 o 
   0   6  13      256.35      258.89      2.66 o 
   1   6  13       24.11       23.37      0.71 o 
   2   6  13      500.46      541.55      4.54 o 
   3   6  13      111.86      115.32      1.15 o 
   4   6  13       64.03       71.33      1.33 o 
  -4   7  13       34.96       36.50      0.81 o 
  -3   7  13       26.01       27.37      0.67 o 
  -2   7  13      423.92      448.77      2.28 o 
  -1   7  13        1.21        2.59      0.48 o 
   0   7  13       83.75       81.27      1.18 o 
   1   7  13      346.55      397.89      4.11 o 
   2   7  13      109.55      114.70      1.47 o 
   3   7  13      231.49      242.26      1.55 o 
  -3   8  13       48.53       45.68      1.11 o 
  -2   8  13       23.27       24.39      0.62 o 
  -1   8  13        8.70       10.40      0.59 o 
   0   8  13       10.91       12.96      0.66 o 
   1   8  13      102.18       95.63      2.65 o 
   2   8  13        0.01        0.30      0.43 o 
  -1   9  13       34.17       37.87      1.47 o 
   0   9  13        0.11        0.71      0.50 o 
  -6   0  14       65.90       82.65      1.63 o 
  -5   0  14       32.04       40.31      1.14 o 
  -4   0  14      697.18      677.71      6.86 o 
  -3   0  14      380.17      402.42      4.03 o 
  -2   0  14      181.27      166.73      1.74 o 
  -1   0  14      133.25      134.05      2.15 o 
   0   0  14      111.20      115.42      2.39 o 
   1   0  14      455.20      471.47      3.82 o 
   2   0  14      429.28      453.72      4.31 o 
   3   0  14      565.59      627.56      5.24 o 
   4   0  14      239.22      239.50      1.91 o 
   5   0  14       11.54       10.75      0.73 o 
  -6   1  14      198.60      193.62      4.17 o 
  -5   1  14      348.53      374.14      2.12 o 
  -4   1  14       96.46       84.82      2.01 o 
  -3   1  14      322.69      328.63      2.28 o 
  -2   1  14       46.16       30.84      0.73 o 
  -1   1  14       14.48       17.65      0.67 o 
   0   1  14     1216.70     1206.01      7.28 o 
   1   1  14      578.64      595.80      3.47 o 
   2   1  14        5.05        5.87      0.56 o 
   3   1  14      514.09      561.86      2.07 o 
   4   1  14      109.46      114.56      1.17 o 
   5   1  14      204.53      209.23      1.99 o 
  -5   2  14      693.83      781.67      3.47 o 
  -4   2  14      539.45      544.55      3.92 o 
  -3   2  14      139.99      142.20      1.34 o 
  -2   2  14      166.47      157.56      1.36 o 
  -1   2  14      112.55      112.27      1.25 o 
   0   2  14       26.98       22.51      0.66 o 
   1   2  14       16.83       15.15      0.71 o 
   2   2  14       23.18       22.32      0.72 o 
   3   2  14       58.75       52.13      0.83 o 
   4   2  14      494.32      535.78      3.25 o 
   5   2  14       45.03       39.92      1.24 o 
  -5   3  14      215.14      255.76      2.30 o 
  -4   3  14       12.56       18.49      1.30 o 
  -3   3  14      210.58      208.80      1.76 o 
  -2   3  14      135.59      138.16      2.15 o 
  -1   3  14       20.09       19.17      0.76 o 
   0   3  14      315.09      306.65      2.16 o 
   1   3  14        3.03        2.72      0.58 o 
   2   3  14        1.94        2.25      0.53 o 
   3   3  14      527.58      554.54      3.54 o 
   4   3  14        7.80        9.18      0.52 o 
  -5   4  14       40.63       43.33      0.90 o 
  -4   4  14        7.28       12.72      0.65 o 
  -3   4  14      272.38      288.40      2.74 o 
  -2   4  14      206.91      196.46      2.51 o 
  -1   4  14      189.93      192.90      2.39 o 
   0   4  14      228.06      231.74      1.53 o 
   1   4  14      162.94      181.08      1.47 o 
   2   4  14      109.35      113.30      1.38 o 
   3   4  14       18.59       17.76      0.59 o 
   4   4  14        0.84        0.43      0.44 o 
  -4   5  14      733.70      888.62      5.45 o 
  -3   5  14       50.70       40.74      1.39 o 
  -2   5  14       48.52       59.52      1.04 o 
  -1   5  14       24.90       21.49      0.60 o 
   0   5  14       99.14      107.21      1.10 o 
   1   5  14       66.04       62.98      0.90 o 
   2   5  14      282.88      320.86      2.37 o 
   3   5  14      710.74      709.47      4.79 o 
   4   5  14       33.81       32.60      1.95 o 
  -4   6  14        0.09        1.26      0.67 o 
  -3   6  14       17.51       15.77      0.57 o 
  -2   6  14       18.43       21.61      0.59 o 
  -1   6  14        2.49        2.83      0.42 o 
   0   6  14       97.49       95.66      1.56 o 
   1   6  14        1.52        3.01      0.43 o 
   2   6  14      174.27      170.53      1.49 o 
   3   6  14      204.78      217.99      2.02 o 
  -2   7  14      112.16      117.01      1.66 o 
  -1   7  14        6.57        6.59      0.43 o 
   0   7  14       10.98       10.72      0.66 o 
   1   7  14       48.65       52.25      1.26 o 
   2   7  14       37.25       32.07      1.46 o 
  -4   1  15       28.99       30.22      0.72 o 
  -3   1  15      209.79      228.71      2.55 o 
  -2   1  15       55.20       52.67      0.85 o 
  -1   1  15       19.95       22.64      0.65 o 
   0   1  15      142.68      146.39      1.44 o 
   1   1  15       10.87       10.43      0.54 o 
   2   1  15        1.74        2.65      0.48 o 
   3   1  15       21.47       19.14      0.49 o 
   4   1  15       33.18       34.26      1.20 o 
  -4   2  15        3.13        6.84      0.44 o 
  -3   2  15      172.44      177.10      1.51 o 
  -2   2  15      140.77      151.48      1.60 o 
  -1   2  15      212.40      218.79      1.54 o 
   0   2  15       36.52       37.30      0.76 o 
   1   2  15      160.61      165.86      1.46 o 
   2   2  15      250.72      269.32      2.33 o 
   3   2  15        0.09        1.37      0.42 o 
  -4   3  15      395.47      465.66      2.31 o 
  -3   3  15      148.02      173.44      1.65 o 
  -2   3  15      155.36      167.61      1.52 o 
  -1   3  15      254.27      263.87      3.64 o 
   0   3  15      164.03      174.56      1.58 o 
   1   3  15      509.87      574.19      5.23 o 
   2   3  15      306.22      331.79      1.69 o 
   3   3  15        3.68        6.51      0.50 o 
  -3   4  15      158.07      170.30      5.21 o 
  -2   4  15       23.92       23.79      0.71 o 
  -1   4  15        2.47        3.61      0.45 o 
   0   4  15       24.67       23.33      0.67 o 
   1   4  15      358.42      391.12      2.18 o 
   2   4  15       60.66       53.97      0.76 o 
   3   4  15      117.97      133.41      2.01 o 
  -3   5  15        1.11        1.93      0.51 o 
  -2   5  15      180.84      207.79      2.66 o 
  -1   5  15        9.51        8.15      0.41 o 
   0   5  15       38.48       36.95      0.86 o 
   1   5  15      230.44      247.68      1.87 o 
   2   5  15       19.63       21.55      0.86 o 
  -1   6  15      163.25      164.74      3.61 o 
   0   6  15      459.52      494.89      3.17 o 
  -3   0  16      392.58      410.58      4.08 o 
  -2   0  16      451.24      467.37      3.29 o 
  -1   0  16      167.26      185.74      2.91 o 
   0   0  16      447.67      476.80      2.80 o 
   1   0  16       27.60       32.38      0.87 o 
   2   0  16      171.71      164.22      5.86 o 
  -3   1  16      430.10      503.58      3.72 o 
  -2   1  16      221.99      214.55      1.86 o 
  -1   1  16       43.08       37.39      1.61 o 
   0   1  16      188.30      200.90      1.86 o 
   1   1  16        0.77        1.71      0.42 o 
   2   1  16       51.08       49.70      1.09 o 
  -2   2  16       18.26       14.29      1.61 o 
  -1   2  16       28.69       22.64      0.67 o 
   0   2  16        0.82        1.08      0.41 o 
   1   2  16       47.37       44.34      0.82 o 
   2   2  16      439.73      465.72      5.55 o 
  -2   3  16       97.60      108.44      1.84 o 
  -1   3  16       68.49       75.14      0.95 o 
   0   3  16      151.22      158.40      2.25 o 
   1   3  16       27.70       24.61      0.63 o 
                                                 
